# Supplementary material for: Identification of Candidate Forage Yield Genes in Sorghum (Sorghum bicolor L.) Using Integrated Genome-Wide Association Studies and RNA-Seq
Source: Front Plant Sci. 2022 Jan 11;12:788433. doi: 10.3389/fpls.2021.788433 (PMC8787639; doi:10.3389/fpls.2021.788433)
Supplement: Supplementary file 5 [file Table_4.CSV]

Table S4 The genes classified to 45 modules by WGCNA
gene_id	module	gene_symbol	gene_name
Sobic.005G200600	turquoise	NA	Disease resistance-responsive (dirigent-like protein) family protein
Sobic.006G166601	brown	NA	NA
Sobic.006G060500	brown	NA	NA
Sobic.005G102100	brown	ATCHS,CHS,TT4	Chalcone and stilbene synthase family protein
Sobic.004G128400	turquoise	NA	O-methyltransferase family protein
Sobic.009G151100	brown	NA	Protein kinase superfamily protein
Sobic.005G186100	turquoise	PLA IIA,PLA2A,PLP2	phospholipase A 2A
Sobic.006G278000	turquoise	NA	Protein kinase superfamily protein
Sobic.008G005100	brown	TBL34	TRICHOME BIREFRINGENCE-LIKE 34
Sobic.002G072200	brown	NA	NA
Sobic.010G044500	brown	NA	GDSL-like Lipase/Acylhydrolase superfamily protein
Sobic.004G168700	brown	NA	Late embryogenesis abundant (LEA) hydroxyproline-rich glycoprotein family
Sobic.006G184800	green	CBF4,DREB1D	C-repeat-binding factor 4
Sobic.003G406600	turquoise	NA	Squamosa promoter-binding protein-like (SBP domain) transcription factor family protein
Sobic.002G244300	turquoise	FLA7	FASCICLIN-like arabinoogalactan 7
Sobic.001G521850	brown	FLA10	FASCICLIN-like arabinogalactan-protein 10
Sobic.003G049700	turquoise	NA	Lactoylglutathione lyase / glyoxalase I family protein
Sobic.001G224300	turquoise	CESA4,IRX5,NWS2	cellulose synthase A4
Sobic.007G214700	turquoise	FLA7	FASCICLIN-like arabinoogalactan 7
Sobic.009G119400	brown	NA	Glycosyl hydrolase superfamily protein
Sobic.009G032600	turquoise	NA	Peroxidase superfamily protein
Sobic.009G192600	turquoise	NA	Pyridoxal phosphate (PLP)-dependent transferases superfamily protein
Sobic.002G005100	brown	NA	Disease resistance-responsive (dirigent-like protein) family protein
Sobic.009G196300	turquoise	ATGA2OX2,GA2OX2	gibberellin 2-oxidase
Sobic.006G075000	brown	NA	Late embryogenesis abundant (LEA) hydroxyproline-rich glycoprotein family
Sobic.001G277000	brown	NA	Peroxidase superfamily protein
Sobic.001G259900	turquoise	JAZ1,TIFY10A	jasmonate-zim-domain protein 1
Sobic.010G124900	brown	ATKCR1,KCR1,YBR159	beta-ketoacyl reductase 1
Sobic.001G089000	turquoise	NA	Glycosyl hydrolase family protein
Sobic.006G158500	brown	NA	NAD(P)-binding Rossmann-fold superfamily protein
Sobic.006G278100	turquoise	NA	NA
Sobic.009G226900	turquoise	NA	Cytochrome b561/ferric reductase transmembrane with DOMON related domain
Sobic.006G227100	turquoise	BAN	NAD(P)-binding Rossmann-fold superfamily protein
Sobic.003G293800	brown	NA	Glycosyl hydrolase superfamily protein
Sobic.006G111500	brown	NA	NA
Sobic.005G102200	brown	NA	2-oxoglutarate (2OG) and Fe(II)-dependent oxygenase superfamily protein
Sobic.008G171600	turquoise	ATTT12,TT12	MATE efflux family protein
Sobic.003G140700	turquoise	NA	Peroxidase superfamily protein
Sobic.008G114700	brown	RCI3,RCI3A	Peroxidase superfamily protein
Sobic.004G075900	brown	ATCSLA02,ATCSLA2,CSLA02,CSLA2	cellulose synthase-like A02
Sobic.006G111100	brown	MLP423	MLP-like protein 423
Sobic.003G296400	turquoise	ATCESA8,CESA8,IRX1,LEW2	cellulose synthase family protein
Sobic.004G283300	tan	NA	Integrase-type DNA-binding superfamily protein
Sobic.002G205500	turquoise	ATCESA7,CESA7,IRX3,MUR10	Cellulose synthase family protein
Sobic.006G036400	brown	RHA2B	RING-H2 finger protein 2B
Sobic.007G154800	brown	ACA7,ATACA7	alpha carbonic anhydrase 7
Sobic.006G245600	yellow	NA	Protein kinase superfamily protein
Sobic.003G043600	salmon	NA	HXXXD-type acyl-transferase family protein
Sobic.002G187400	brown	NA	Protein kinase superfamily protein
Sobic.007G090436	brown	TCH4,XTH22	Xyloglucan endotransglucosylase/hydrolase family protein
Sobic.001G080300	yellow	NA	Peroxidase superfamily protein
Sobic.006G069200	green	NA	Glycosyl hydrolase superfamily protein
Sobic.001G068600	brown	NA	hydroxyproline-rich glycoprotein family protein
Sobic.003G337800	turquoise	ABO3,ATWRKY63,WRKY63	ABA overly sensitive mutant 3
Sobic.009G056400	salmon	ATFLA11,FLA11	FASCICLIN-like arabinogalactan-protein 11
Sobic.008G036000	turquoise	CYP94C1	cytochrome P450, family 94, subfamily C, polypeptide 1
Sobic.003G136600	brown	ATMYB61,MYB61	myb domain protein 61
Sobic.007G172100	green	NA	Cysteine proteinases superfamily protein
Sobic.009G215600	turquoise	NA	NA
Sobic.009G036500	brown	ATMYB61,MYB61	myb domain protein 61
Sobic.006G102800	brown	NA	Major facilitator superfamily protein
Sobic.010G259300	turquoise	NA	HXXXD-type acyl-transferase family protein
Sobic.006G029550	floralwhite	NA	NA
Sobic.007G001900	brown	NA	Late embryogenesis abundant (LEA) hydroxyproline-rich glycoprotein family
Sobic.007G090415	brown	NA	alpha/beta-Hydrolases superfamily protein
Sobic.004G296100	brown	NA	hydroxyproline-rich glycoprotein family protein
Sobic.004G283201	green	ATCBF2,CBF2,DREB1C,FTQ4	C-repeat/DRE binding factor 2
Sobic.002G171600	turquoise	NA	NAD(P)-binding Rossmann-fold superfamily protein
Sobic.004G180700	pink	MO1	monooxygenase 1
Sobic.010G173800	brown	BGAL1	beta galactosidase 1
Sobic.004G232500	turquoise	NA	tetratricopeptide repeat (TPR)-containing protein
Sobic.006G007300	pink	NA	NA
Sobic.003G088500	brown	LPR1	Cupredoxin superfamily protein
Sobic.004G191400	turquoise	NA	NA
Sobic.003G230900	pink	DFR,M318,TT3	dihydroflavonol 4-reductase
Sobic.006G020600	brown	CER6,CUT1,G2,KCS6,POP1	3-ketoacyl-CoA synthase 6
Sobic.009G138300	brown	ATHEX1,HEXO3	beta-hexosaminidase 3
Sobic.002G365700	turquoise	NA	NA
Sobic.002G154600	turquoise	FLA2	FASCICLIN-like arabinogalactan 2
Sobic.006G026700	black	NA	NA
Sobic.006G205600	turquoise	MERI-5,MERI5B,SEN4,XTH24	xyloglucan endotransglucosylase/hydrolase 24
Sobic.002G064700	turquoise	CLA,CLA1,DEF,DXPS2,DXS	Deoxyxylulose-5-phosphate synthase
Sobic.002G094600	turquoise	CESA6,E112,IXR2,PRC1	cellulose synthase 6
Sobic.008G028600	turquoise	ATWRKY54,WRKY54	WRKY DNA-binding protein 54
Sobic.006G175700	brown	ATMYC-2,EGL1,EGL3	basic helix-loop-helix (bHLH) DNA-binding superfamily protein
Sobic.003G183300	brown	NA	Peroxidase superfamily protein
Sobic.010G092400	turquoise	GAUT8,QUA1	Nucleotide-diphospho-sugar transferases superfamily protein
Sobic.003G096100	brown	WAT1	Walls Are Thin 1
Sobic.003G347000	turquoise	NA	NA
Sobic.002G026200	salmon	NA	Protein of unknown function (DUF1005)
Sobic.009G197400	turquoise	NA	O-methyltransferase family protein
Sobic.009G196001	brown	NA	NA
Sobic.006G044100	brown	CYP71A23	cytochrome P450, family 71, subfamily A, polypeptide 23
Sobic.004G308900	turquoise	ATEBP,EBP,ERF72,RAP2.3	ethylene-responsive element binding protein
Sobic.001G532200	white	ATRBL2,RBL2	RHOMBOID-like 2
Sobic.010G126100	brown	NA	Eukaryotic aspartyl protease family protein
Sobic.003G062000	turquoise	ATFLA11,FLA11	FASCICLIN-like arabinogalactan-protein 11
Sobic.003G191800	brown	NA	basic helix-loop-helix (bHLH) DNA-binding superfamily protein
Sobic.003G290400	turquoise	NA	O-Glycosyl hydrolases family 17 protein
Sobic.003G270200	blue	XERO1	dehydrin xero 1
Sobic.003G236600	brown	NA	NA
Sobic.009G216900	turquoise	ATMYB86,MYB86	myb domain protein 86
Sobic.003G117500	brown	RALFL33	ralf-like 33
Sobic.001G255300	turquoise	NA	Pyridoxal phosphate (PLP)-dependent transferases superfamily protein
Sobic.003G013100	brown	NA	GDSL-like Lipase/Acylhydrolase superfamily protein
Sobic.001G356000	brown	ATMYB96,MYB96,MYBCOV1	myb domain protein 96
Sobic.001G429900	turquoise	ATSPLA2-ALPHA,PLA2-ALPHA	Phospholipase A2 family protein
Sobic.004G295500	turquoise	NA	Integrase-type DNA-binding superfamily protein
Sobic.005G218600	brown	NA	NA
Sobic.004G049800	brown	NA	Peroxidase superfamily protein
Sobic.003G270300	turquoise	ATMYB86,MYB86	myb domain protein 86
Sobic.006G009000	turquoise	NA	Zinc finger (C3HC4-type RING finger) family protein
Sobic.001G008900	turquoise	NA	proline-rich family protein
Sobic.002G033000	brown	NA	SGNH hydrolase-type esterase superfamily protein
Sobic.006G103000	turquoise	NA	NA
Sobic.005G147800	brown	NA	Calcineurin-like metallo-phosphoesterase superfamily protein
Sobic.002G345200	turquoise	NA	Chaperonin-like RbcX protein
Sobic.007G050700	turquoise	NA	NA
Sobic.001G360700	brown	CYP75B1,D501,TT7	Cytochrome P450 superfamily protein
Sobic.002G268200	brown	ATFUC1,FUC1	alpha-L-fucosidase 1
Sobic.002G259200	turquoise	NA	Pollen Ole e 1 allergen and extensin family protein
Sobic.001G406700	turquoise	ESK1,TBL29	Plant protein of unknown function (DUF828)
Sobic.004G275500	brown	FMA	basic helix-loop-helix (bHLH) DNA-binding superfamily protein
Sobic.006G020500	brown	CER6,CUT1,G2,KCS6,POP1	3-ketoacyl-CoA synthase 6
Sobic.001G455700	brown	ATMAP70-2,MAP70-2	microtubule-associated proteins 70-2
Sobic.001G369600	black	CYP81D5	cytochrome P450, family 81, subfamily D, polypeptide 5
Sobic.008G045900	turquoise	NA	NA
Sobic.007G189300	greenyellow	NA	Cysteine/Histidine-rich C1 domain family protein
Sobic.005G162000	lightcyan1	CYP51,CYP51A2,CYP51G1,EMB1738	CYTOCHROME P450 51G1
Sobic.001G534300	brown	AT-GT2,GT2	Duplicated homeodomain-like superfamily protein
Sobic.006G166800	salmon	NA	Cupredoxin superfamily protein
Sobic.002G256100	brown	GAE6	UDP-D-glucuronate 4-epimerase 6
Sobic.004G184800	green	NA	NA
Sobic.010G166700	turquoise	NA	Pathogenesis-related thaumatin superfamily protein
Sobic.004G294000	turquoise	NA	Thioesterase superfamily protein
Sobic.003G239700	brown	TBL38	TRICHOME BIREFRINGENCE-LIKE 38
Sobic.006G060700	brown	NA	NA
Sobic.001G322200	salmon	NA	alpha/beta-Hydrolases superfamily protein
Sobic.002G412001	black	AtATG18a	Transducin/WD40 repeat-like superfamily protein
Sobic.002G204500	brown	PLDALPHA2	phospholipase D alpha 2
Sobic.002G365550	lightgreen	NA	hydroxyproline-rich glycoprotein family protein
Sobic.006G184700	turquoise	HRD	Integrase-type DNA-binding superfamily protein
Sobic.009G155500	brown	CYP94C1	cytochrome P450, family 94, subfamily C, polypeptide 1
Sobic.001G247800	pink	NA	NA
Sobic.001G331301	turquoise	AATP1	AAA-ATPase 1
Sobic.003G382800	turquoise	NA	NA
Sobic.003G140600	turquoise	NA	Peroxidase superfamily protein
Sobic.002G036500	turquoise	KNU	C2H2 and C2HC zinc fingers superfamily protein
Sobic.003G402400	brown	NA	RING/U-box superfamily protein
Sobic.001G100600	turquoise	NA	NA
Sobic.006G101100	turquoise	NA	NA
Sobic.003G027100	brown	PDF1	protodermal factor 1
Sobic.008G010500	brown	NA	Peroxidase superfamily protein
Sobic.005G115800	black	CYP78A10	cytochrome P450, family 78, subfamily A, polypeptide 10
Sobic.003G217632	brown	NA	Protein of unknown function, DUF642
Sobic.001G037400	brown	NA	Leucine-rich repeat protein kinase family protein
Sobic.006G066500	brown	NA	Family of unknown function (DUF662)
Sobic.009G002900	turquoise	NA	RNase H family protein
Sobic.005G223700	pink	RPP13	NB-ARC domain-containing disease resistance protein
Sobic.003G427700	brown	GLP5	germin-like protein 5
Sobic.006G183600	brown	IQD22	IQ-domain 22
Sobic.003G345100	turquoise	NA	2-oxoglutarate (2OG) and Fe(II)-dependent oxygenase superfamily protein
Sobic.003G289800	brown	NA	Protein kinase superfamily protein
Sobic.003G088400	turquoise	NA	NA
Sobic.001G405400	brown	NA	NA
Sobic.001G032900	brown	NA	NA
Sobic.007G181000	brown	NA	Serine protease inhibitor (SERPIN) family protein
Sobic.004G128600	brown	ATPCAP1,PCAP1	plasma-membrane associated cation-binding protein 1
Sobic.009G038300	turquoise	NA	NA
Sobic.009G076800	brown	NA	Plant protein of unknown function (DUF641)
Sobic.006G008650	blue	NA	NA
Sobic.006G124400	brown	NA	AAA-type ATPase family protein
Sobic.009G161500	brown	NA	NA
Sobic.001G267600	green	NA	Pathogenesis-related thaumatin superfamily protein
Sobic.007G223600	yellow	NA	DNA glycosylase superfamily protein
Sobic.009G161100	turquoise	NA	NAD(P)-linked oxidoreductase superfamily protein
Sobic.002G350700	brown	ATHEX3,HEXO2	beta-hexosaminidase 2
Sobic.002G202500	brown	NA	ARM repeat superfamily protein
Sobic.001G434300	brown	NA	NA
Sobic.007G057300	green	NA	NA
Sobic.001G541300	brown	NA	Bifunctional inhibitor/lipid-transfer protein/seed storage 2S albumin superfamily protein
Sobic.010G209200	turquoise	ATWRKY40,WRKY40	WRKY DNA-binding protein 40
Sobic.005G020400	turquoise	BST1,DER4,MRH3	DNAse I-like superfamily protein
Sobic.003G349800	brown	NA	Domain of unknown function (DUF966)
Sobic.003G034000	turquoise	NDL1	N-MYC downregulated-like 1
Sobic.004G305000	green	ATL6	RING/U-box superfamily protein
Sobic.004G285600	yellow	NA	basic helix-loop-helix (bHLH) DNA-binding superfamily protein
Sobic.004G295600	brown	TINY2	Integrase-type DNA-binding superfamily protein
Sobic.008G095150	brown	NA	NA
Sobic.002G282900	red	NA	Pyridoxal-dependent decarboxylase family protein
Sobic.004G278300	brown	NA	Protein of unknown function (DUF581)
Sobic.001G056500	turquoise	NA	Aldolase-type TIM barrel family protein
Sobic.003G128700	brown	YUC10	Flavin-containing monooxygenase family protein
Sobic.004G339900	brown	NA	NA
Sobic.004G271800	turquoise	AR411,ATWRKY14,WRKY14	WRKY DNA-binding protein 14
Sobic.010G060701	brown	AtGUS3,GUS3	glucuronidase 3
Sobic.001G360800	brown	CYP75B1,D501,TT7	Cytochrome P450 superfamily protein
Sobic.008G135600	turquoise	NA	Pathogenesis-related thaumatin superfamily protein
Sobic.003G328800	brown	TUB6	beta-6 tubulin
Sobic.001G460700	brown	NA	NA
Sobic.010G209100	turquoise	ATWRKY40,WRKY40	WRKY DNA-binding protein 40
Sobic.003G102800	sienna3	NA	Exonuclease family protein
Sobic.004G236000	brown	LAC14	laccase 14
Sobic.001G056100	brown	IAA3,SHY2	AUX/IAA transcriptional regulator family protein
Sobic.001G424132	red	NA	Protein of unknown function (DUF604)
Sobic.002G122000	brown	NA	NA
Sobic.001G176501	pink	NA	NA
Sobic.003G140800	turquoise	NA	NA
Sobic.005G190800	turquoise	G-TMT,TMT1,VTE4	gamma-tocopherol methyltransferase
Sobic.009G188000	turquoise	FQR1	flavodoxin-like quinone reductase 1
Sobic.005G196200	turquoise	ATPLT5,ATPMT5,PMT5	polyol/monosaccharide transporter 5
Sobic.004G035800	brown	LRX1	leucine-rich repeat/extensin 1
Sobic.009G009300	turquoise	ATTPS21,TPS21	terpene synthase 21
Sobic.009G232100	turquoise	ATFLA11,FLA11	FASCICLIN-like arabinogalactan-protein 11
Sobic.007G003800	turquoise	NA	Acyl-CoA N-acyltransferases (NAT) superfamily protein
Sobic.001G259600	turquoise	JAZ11,TIFY3A	jasmonate-zim-domain protein 11
Sobic.001G209800	turquoise	NA	Late embryogenesis abundant (LEA) hydroxyproline-rich glycoprotein family
Sobic.004G203200	turquoise	BT1	BTB and TAZ domain protein 1
Sobic.002G064500	turquoise	CLA,CLA1,DEF,DXPS2,DXS	Deoxyxylulose-5-phosphate synthase
Sobic.003G176200	brown	DVL4,RTFL17	ROTUNDIFOLIA like 17
Sobic.009G196100	lightgreen	NA	Dof-type zinc finger DNA-binding family protein
Sobic.003G088450	brown	NA	UDP-Glycosyltransferase superfamily protein
Sobic.001G249500	turquoise	ATGSTU17,ERD9,GST30,GST30B	Glutathione S-transferase family protein
Sobic.002G044200	turquoise	CYP75B1,D501,TT7	Cytochrome P450 superfamily protein
Sobic.010G196400	brown	NA	Domain of unknown function (DUF23)
Sobic.004G246600	brown	NA	NA
Sobic.003G250700	brown	ATFLA11,FLA11	FASCICLIN-like arabinogalactan-protein 11
Sobic.009G216300	brown	NA	Pectin lyase-like superfamily protein
Sobic.002G376900	brown	NA	Calcium-binding EF-hand family protein
Sobic.004G001200	pink	NA	GDSL-like Lipase/Acylhydrolase superfamily protein
Sobic.003G205700	turquoise	ATA20	anther 20
Sobic.007G152300	brown	HAT14	homeobox from Arabidopsis thaliana
Sobic.003G100200	turquoise	NA	RNI-like superfamily protein
Sobic.010G246400	turquoise	TCH4,XTH22	Xyloglucan endotransglucosylase/hydrolase family protein
Sobic.001G198700	turquoise	NA	Plant invertase/pectin methylesterase inhibitor superfamily protein
Sobic.006G132200	red	ATCHITIV,ATEP3,CHIV,EP3	homolog of carrot EP3-3 chitinase
Sobic.006G098600	turquoise	NA	NA
Sobic.002G388700	turquoise	ATMYB86,MYB86	myb domain protein 86
Sobic.009G222000	brown	NA	Bifunctional inhibitor/lipid-transfer protein/seed storage 2S albumin superfamily protein
Sobic.004G280900	turquoise	BRH1	brassinosteroid-responsive RING-H2
Sobic.002G302000	turquoise	XTH32	xyloglucan endotransglucosylase/hydrolase 32
Sobic.005G169700	brown	NA	TPX2 (targeting protein for Xklp2) protein family
Sobic.009G198700	turquoise	ATRABA1B,RAB11,RABA1b	RAB GTPase homolog A1B
Sobic.009G243500	brown	NA	Pectin lyase-like superfamily protein
Sobic.010G214900	brown	4CL2,AT4CL2	4-coumarate:CoA ligase 2
Sobic.001G143100	turquoise	NA	Homeodomain-like superfamily protein
Sobic.002G306300	brown	NA	Xanthine/uracil permease family protein
Sobic.003G411600	brown	NA	Heavy metal transport/detoxification superfamily protein
Sobic.001G379000	brown	PYD4	PYRIMIDINE 4
Sobic.001G522500	brown	NA	Basic-leucine zipper (bZIP) transcription factor family protein
Sobic.004G187000	brown	NA	Calmodulin-binding protein
Sobic.004G047600	turquoise	NA	Protein of unknown function (DUF579)
Sobic.006G014400	brown	NA	Pectin lyase-like superfamily protein
Sobic.004G024300	brown	CYCP4;1	cyclin p4;1
Sobic.003G042800	blue	NA	NA
Sobic.007G094900	brown	TCH4,XTH22	Xyloglucan endotransglucosylase/hydrolase family protein
Sobic.009G146400	brown	NA	DNAJ heat shock family protein
Sobic.008G030600	brown	LTP3	lipid transfer protein 3
Sobic.009G244600	black	ATRL6,RL6,RSM3	RAD-like 6
Sobic.010G246600	brown	TCH4,XTH22	Xyloglucan endotransglucosylase/hydrolase family protein
Sobic.001G481100	turquoise	NA	Protein of unknown function (DUF581)
Sobic.004G326800	brown	NA	sequence-specific DNA binding transcription factors
Sobic.008G095200	brown	NA	RING finger protein
Sobic.008G161500	black	OTS2,ULP1C	Cysteine proteinases superfamily protein
Sobic.001G259700	turquoise	JAZ11,TIFY3A	jasmonate-zim-domain protein 11
Sobic.007G057100	brown	NA	NA
Sobic.009G026101	brown	IRX9	Nucleotide-diphospho-sugar transferases superfamily protein
Sobic.006G051100	brown	NA	NA
Sobic.007G144300	darkorange	ATTPS5,TPS5	trehalose phosphatase/synthase 5
Sobic.004G313200	brown	NA	O-Glycosyl hydrolases family 17 protein
Sobic.006G244100	black	NA	NA
Sobic.007G107000	turquoise	NA	RmlC-like cupins superfamily protein
Sobic.001G515350	brown	NA	NA
Sobic.010G266100	brown	AtGH9B5,GH9B5	glycosyl hydrolase 9B5
Sobic.007G167300	brown	NA	PLATZ transcription factor family protein
Sobic.004G352800	brown	NA	NA
Sobic.003G437200	brown	ATSOT17,ATST5C,SOT17	sulfotransferase 17
Sobic.002G284500	violet	ATCHX2,CHX2	cation/H+ exchanger 2
Sobic.004G259366	turquoise	NA	NA
Sobic.009G232200	turquoise	FLA6	FASCICLIN-like arabinogalactan 6
Sobic.005G224500	brown	NA	Eukaryotic aspartyl protease family protein
Sobic.005G162200	turquoise	CYP51,CYP51A2,CYP51G1,EMB1738	CYTOCHROME P450 51G1
Sobic.005G034100	brown	TBL10	Plant protein of unknown function (DUF828)
Sobic.005G218300	brown	NA	NA
Sobic.001G255400	turquoise	NA	NA
Sobic.008G010400	brown	NA	Peroxidase superfamily protein
Sobic.007G143200	white	NA	NA
Sobic.004G133000	salmon	Iqd4	IQ-domain 4
Sobic.003G143900	brown	NA	Galactose oxidase/kelch repeat superfamily protein
Sobic.003G290600	brown	NA	Protein of unknown function (DUF1005)
Sobic.007G106050	black	NA	NA
Sobic.009G081800	brown	NA	RAD3-like DNA-binding helicase protein
Sobic.004G343700	brown	ALE2	Protein kinase superfamily protein
Sobic.001G269100	black	NA	Glycosyl hydrolase family 38 protein
Sobic.001G409100	turquoise	IRX9	Nucleotide-diphospho-sugar transferases superfamily protein
Sobic.003G385500	turquoise	ATLOX1,LOX1	lipoxygenase 1
Sobic.001G141333	brown	NA	NA
Sobic.010G156100	turquoise	NA	GDSL-like Lipase/Acylhydrolase superfamily protein
Sobic.005G135000	blue	ATCHS,CHS,TT4	Chalcone and stilbene synthase family protein
Sobic.010G207700	yellow	NA	Protein kinase superfamily protein
Sobic.004G009900	blue	WAT1	Walls Are Thin 1
Sobic.001G159900	turquoise	NA	Leucine-rich repeat (LRR) family protein
Sobic.008G137500	brown	AS1,ATMYB91,ATPHAN,MYB91	myb-like HTH transcriptional regulator family protein
Sobic.001G532300	salmon	NA	alpha/beta-Hydrolases superfamily protein
Sobic.003G148400	brown	ATPME2,PME2	pectin methylesterase 2
Sobic.002G328200	turquoise	NA	O-Glycosyl hydrolases family 17 protein
Sobic.009G254400	brown	NA	Leucine-rich repeat (LRR) family protein
Sobic.010G209800	turquoise	NA	DNA glycosylase superfamily protein
Sobic.005G096101	brown	NA	Bifunctional inhibitor/lipid-transfer protein/seed storage 2S albumin superfamily protein
Sobic.008G075400	turquoise	NA	NA
Sobic.005G037000	turquoise	CYP94C1	cytochrome P450, family 94, subfamily C, polypeptide 1
Sobic.004G063400	turquoise	AtGDU4,GDU4	glutamine dumper 4
Sobic.003G098500	brown	NA	NA
Sobic.008G183300	turquoise	ATOSM34,OSM34	osmotin 34
Sobic.003G338801	brown	AT-EXP1,ATEXP1,ATEXPA1,ATHEXP ALPHA 1.2,EXP1,EXPA1	expansin A1
Sobic.001G125000	brown	NA	Haloacid dehalogenase-like hydrolase (HAD) superfamily protein
Sobic.006G001000	brown	CYP93D1	cytochrome P450, family 93, subfamily D, polypeptide 1
Sobic.001G530700	brown	ATUTR2,UTR2	UDP-galactose transporter 2
Sobic.003G093000	turquoise	NA	NA
Sobic.003G352700	turquoise	ATLAC17,LAC17	laccase 17
Sobic.001G535400	brown	NA	Remorin family protein
Sobic.006G147800	turquoise	NA	NA
Sobic.004G232900	brown	NA	Haloacid dehalogenase-like hydrolase (HAD) superfamily protein
Sobic.005G000900	brown	NA	NA
Sobic.003G068900	brown	HCT	hydroxycinnamoyl-CoA shikimate/quinate hydroxycinnamoyl transferase
Sobic.002G366600	brown	NA	NA
Sobic.003G163700	pink	NA	Glutaredoxin family protein
Sobic.002G229700	brown	NA	Protein of unknown function, DUF547
Sobic.003G347400	brown	NA	Uncharacterised conserved protein UCP015417, vWA
Sobic.005G155200	brown	ATPSK2,PSK2	phytosulfokine 2 precursor
Sobic.006G236300	green	NA	Plant invertase/pectin methylesterase inhibitor superfamily
Sobic.002G427201	darkgrey	NA	NA
Sobic.003G163500	green	NA	Glutaredoxin family protein
Sobic.004G324900	brown	NA	Nuclear transport factor 2 (NTF2) family protein
Sobic.002G358300	lightcyan	NA	NA
Sobic.007G069000	brown	ATGLX1,GLX1	glyoxalase I homolog
Sobic.009G169000	turquoise	NA	Thiamine pyrophosphate dependent pyruvate decarboxylase family protein
Sobic.004G172100	turquoise	NA	Protein kinase superfamily protein
Sobic.010G016300	turquoise	ATBAG3,BAG3	BCL-2-associated athanogene 3
Sobic.002G302600	turquoise	NA	F-box family protein with a domain of unknown function (DUF295)
Sobic.005G031800	brown	NA	NA
Sobic.004G113201	black	NA	NA
Sobic.009G009000	turquoise	ATTPS21,TPS21	terpene synthase 21
Sobic.007G170100	brown	FAR1	fatty acid reductase 1
Sobic.003G270400	turquoise	NA	RING/U-box superfamily protein
Sobic.001G004600	brown	NA	Agenet domain-containing protein
Sobic.007G090463	turquoise	XTH25,XTR3	xyloglucan endotransglucosylase/hydrolase 25
Sobic.003G153500	turquoise	NA	GDSL-like Lipase/Acylhydrolase superfamily protein
Sobic.009G033400	brown	ATPA2,PA2	peroxidase 2
Sobic.010G104400	turquoise	PDLP7	plasmodesmata-located protein 7
Sobic.007G139000	tan	MIF2	mini zinc finger 2
Sobic.008G020100	brown	AtENODL18,ENODL18	early nodulin-like protein 18
Sobic.009G234500	yellow	COR314-TM2,COR413IM2	cold regulated 314 thylakoid membrane 2
Sobic.009G038000	brown	NA	NA
Sobic.001G050800	green	NA	Galactosyltransferase family protein
Sobic.003G098600	turquoise	NA	NA
Sobic.007G043100	brown	CAS1	cycloartenol synthase 1
Sobic.001G519700	green	NA	Nucleotide-diphospho-sugar transferase family protein
Sobic.001G359200	brown	CYP709B2	cytochrome P450, family 709, subfamily B, polypeptide 2
Sobic.001G042500	turquoise	NA	Nucleotide-diphospho-sugar transferases superfamily protein
Sobic.001G112200	turquoise	NA	Bifunctional inhibitor/lipid-transfer protein/seed storage 2S albumin superfamily protein
Sobic.008G122800	brown	CYP716A1	cytochrome P450, family 716, subfamily A, polypeptide 1
Sobic.009G092300	turquoise	NA	Protein of unknown function (DUF620)
Sobic.004G281700	black	NA	Protein of unknown function (DUF1264)
Sobic.002G269300	green	ATCBF3,CBF3,DREB1A	dehydration response element B1A
Sobic.004G340000	turquoise	NA	NA
Sobic.004G187100	lightcyan	JK218,NPH3,RPT3	Phototropic-responsive NPH3 family protein
Sobic.003G244000	brown	NA	Galactose mutarotase-like superfamily protein
Sobic.001G463800	turquoise	NA	Family of unknown function (DUF566)
Sobic.007G084400	turquoise	NA	NA
Sobic.001G259300	turquoise	JAZ1,TIFY10A	jasmonate-zim-domain protein 1
Sobic.008G027700	brown	NA	NA
Sobic.002G128600	brown	NA	alpha/beta-Hydrolases superfamily protein
Sobic.010G246300	brown	ATL43	RING/U-box superfamily protein
Sobic.002G396400	turquoise	NA	Glycoprotein membrane precursor GPI-anchored
Sobic.006G187900	green	ACS2,AT-ACC2	1-amino-cyclopropane-1-carboxylate synthase 2
Sobic.003G249500	turquoise	NA	Cytochrome b561/ferric reductase transmembrane protein family
Sobic.002G011300	blue	NA	NA
Sobic.006G137000	darkred	NA	Protein phosphatase 2C family protein
Sobic.007G141200	brown	ATCCR1,CCR1,IRX4	cinnamoyl coa reductase 1
Sobic.005G218201	brown	NA	NB-ARC domain-containing disease resistance protein
Sobic.005G044000	brown	NHL1	NDR1/HIN1-like 1
Sobic.001G351000	turquoise	NA	Class-II DAHP synthetase family protein
Sobic.001G297400	green	NA	Histone superfamily protein
Sobic.005G162300	red	CYP51,CYP51A2,CYP51G1,EMB1738	CYTOCHROME P450 51G1
Sobic.004G228850	black	NA	NA
Sobic.010G076600	brown	NA	Protein kinase superfamily protein
Sobic.005G110436	turquoise	NA	Glycosyl hydrolase family protein
Sobic.005G219000	pink	AtPLAIVC,PLA V,PLP4	PATATIN-like protein 4
Sobic.008G012600	turquoise	BOP2	Ankyrin repeat family protein / BTB/POZ domain-containing protein
Sobic.009G198350	turquoise	NA	NA
Sobic.003G389601	pink	NA	NA
Sobic.007G050600	turquoise	ATCSLD3,CSLD3,KJK	cellulose synthase-like D3
Sobic.003G347200	turquoise	NA	NA
Sobic.007G090424	red	NA	alpha/beta-Hydrolases superfamily protein
Sobic.010G076500	purple	NA	NA
Sobic.002G337500	turquoise	UGT88A1	UDP-glucosyl transferase 88A1
Sobic.005G161900	turquoise	CYP51,CYP51A2,CYP51G1,EMB1738	CYTOCHROME P450 51G1
Sobic.007G155200	brown	ACA7,ATACA7	alpha carbonic anhydrase 7
Sobic.001G379100	brown	NA	NA
Sobic.009G208400	green	NA	NA
Sobic.003G142100	turquoise	ATBXL2,BXL2	beta-xylosidase 2
Sobic.005G102300	turquoise	NA	Disease resistance-responsive (dirigent-like protein) family protein
Sobic.007G195800	turquoise	NA	Uncharacterized protein family (UPF0016)
Sobic.010G023600	greenyellow	NA	Zinc finger (C3HC4-type RING finger) family protein
Sobic.006G017400	blue	NA	Disease resistance protein (TIR-NBS-LRR class) family
Sobic.001G488900	salmon	ATHB13	Homeobox-leucine zipper protein family
Sobic.007G154200	brown	NA	Eukaryotic aspartyl protease family protein
Sobic.003G402300	brown	RIC1	ROP-interactive CRIB motif-containing protein 1
Sobic.009G169300	darkgreen	NA	Protein of unknown function (DUF688)
Sobic.002G210401	brown	NA	Galactosyltransferase family protein
Sobic.001G301600	brown	ATEXPB2,ATHEXP BETA 1.4,EXPB2	expansin B2
Sobic.002G342100	black	anac025,NAC025	NAC domain containing protein 25
Sobic.004G274800	brown	NA	Plant protein of unknown function (DUF827)
Sobic.001G177600	black	NA	NA
Sobic.004G335200	black	NA	NA
Sobic.003G127900	pink	AtENODL5,ENODL5	early nodulin-like protein 5
Sobic.001G002300	turquoise	NA	HXXXD-type acyl-transferase family protein
Sobic.001G389600	brown	NA	Leucine-rich receptor-like protein kinase family protein
Sobic.003G409600	brown	NA	DHHC-type zinc finger family protein
Sobic.009G055300	turquoise	RCI3,RCI3A	Peroxidase superfamily protein
Sobic.002G201100	turquoise	AtHB28,HB28	homeobox protein 28
Sobic.002G339100	brown	2-Oct,ATOCT2,OCT2	organic cation/carnitine transporter 2
Sobic.004G302200	turquoise	NA	SAUR-like auxin-responsive protein family
Sobic.001G279400	blue	NA	NA
Sobic.001G511100	yellow	NA	Protein of unknown function (DUF810)
Sobic.003G102100	pink	NA	Plant protein of unknown function (DUF936)
Sobic.002G093400	turquoise	ILR1	Peptidase M20/M25/M40 family protein
Sobic.003G384200	turquoise	ATHEX1,HEXO3	beta-hexosaminidase 3
Sobic.007G133850	brown	NA	NA
Sobic.007G138800	brown	ATMYB30,MYB30	myb domain protein 30
Sobic.002G420200	brown	NA	Heavy metal transport/detoxification superfamily protein
Sobic.010G211800	brown	HERK1	hercules receptor kinase 1
Sobic.004G109400	green	NA	RING/U-box superfamily protein
Sobic.003G337900	brown	ATWRKY70,WRKY70	WRKY DNA-binding protein 70
Sobic.005G023400	lightgreen	NA	NA
Sobic.004G341300	lightyellow	KCS12	3-ketoacyl-CoA synthase 12
Sobic.002G113000	green	NA	NA
Sobic.003G112200	turquoise	GLP5	germin-like protein 5
Sobic.010G232000	brown	RIC10	ROP-interactive CRIB motif-containing protein 10
Sobic.004G310200	lightyellow	NA	S-locus lectin protein kinase family protein
Sobic.003G057600	black	NA	NA
Sobic.006G085500	turquoise	NA	NA
Sobic.004G269500	greenyellow	NA	Homeodomain-like superfamily protein
Sobic.002G202700	greenyellow	ATWRKY40,WRKY40	WRKY DNA-binding protein 40
Sobic.005G144500	brown	NA	Galactosyl transferase GMA12/MNN10 family protein
Sobic.004G171000	brown	NA	NA
Sobic.007G104600	royalblue	NA	DNAJ heat shock family protein
Sobic.004G290400	turquoise	NA	Tetratricopeptide repeat (TPR)-like superfamily protein
Sobic.008G021900	brown	APY1,ATAPY1	apyrase 1
Sobic.008G044200	blue	NA	NA
Sobic.007G148000	turquoise	NA	Chaperone DnaJ-domain superfamily protein
Sobic.009G111200	brown	ATEBP,EBP,ERF72,RAP2.3	ethylene-responsive element binding protein
Sobic.010G189900	turquoise	iqd33	IQ-domain 33
Sobic.003G051300	brown	NA	NA
Sobic.007G055600	turquoise	NA	Terpenoid cyclases/Protein prenyltransferases superfamily protein
Sobic.002G270000	turquoise	ATBAG1,BAG1	BCL-2-associated athanogene 1
Sobic.006G123200	brown	NA	MBOAT (membrane bound O-acyl transferase) family protein
Sobic.007G127600	brown	NA	HXXXD-type acyl-transferase family protein
Sobic.010G020100	steelblue	NA	glycosyl hydrolase family 81 protein
Sobic.010G046900	greenyellow	NA	NA
Sobic.007G049700	brown	NA	NA
Sobic.006G169400	salmon	NA	NA
Sobic.005G091500	turquoise	ATAZG2,AZG2	Xanthine/uracil permease family protein
Sobic.007G116800	turquoise	PG2	polygalacturonase 2
Sobic.010G030900	green	NA	Glycosyltransferase family 61 protein
Sobic.003G069950	brown	NA	Leucine-rich repeat protein kinase family protein
Sobic.003G051900	brown	NA	NA
Sobic.009G217800	brown	NA	NA
Sobic.006G123000	green	NA	Transducin/WD40 repeat-like superfamily protein
Sobic.001G301300	turquoise	ATEXPB2,ATHEXP BETA 1.4,EXPB2	expansin B2
Sobic.005G153800	brown	NA	NA
Sobic.004G266500	salmon	ATMDAR4,MDAR4	monodehydroascorbate reductase 4
Sobic.002G001300	brown	LAC7	laccase 7
Sobic.004G205700	salmon	NA	Remorin family protein
Sobic.002G379000	turquoise	ATCOX6B2,COX6B	cytochrome C oxidase 6B
Sobic.004G302700	red	AFO,FIL,YAB1	Plant-specific transcription factor YABBY family protein
Sobic.002G237000	turquoise	FLA1	FASCICLIN-like arabinogalactan 1
Sobic.006G054700	turquoise	PBS1	Protein kinase superfamily protein
Sobic.006G081000	brown	NA	Protein kinase superfamily protein
Sobic.003G029300	purple	NA	Polyketide cyclase/dehydrase and lipid transport superfamily protein
Sobic.001G339400	turquoise	NA	Heavy metal transport/detoxification superfamily protein
Sobic.001G056400	turquoise	NA	Aldolase-type TIM barrel family protein
Sobic.010G066000	turquoise	ATCCR1,CCR1,IRX4	cinnamoyl coa reductase 1
Sobic.009G115300	turquoise	NA	NA
Sobic.006G007450	darkolivegreen	NA	NA
Sobic.009G162700	turquoise	GUT1	Exostosin family protein
Sobic.009G147400	lightgreen	ULP1A	UB-like protease 1A
Sobic.009G153800	brown	ATNEK6,IBO1,NEK6	NIMA (never in mitosis, gene A)-related 6
Sobic.003G122200	brown	ARFA1E,ATARFA1E	ADP-ribosylation factor A1E
Sobic.001G451800	brown	RKL1	receptor-like kinase 1
Sobic.002G035600	brown	NA	Leucine-rich receptor-like protein kinase family protein
Sobic.005G218400	brown	RPM1,RPS3	NB-ARC domain-containing disease resistance protein
Sobic.001G118500	turquoise	NA	NA
Sobic.006G019400	pink	RKP	related to KPC1
Sobic.007G050200	mediumpurple3	GIK	Predicted AT-hook DNA-binding family protein
Sobic.003G304100	turquoise	NA	Major facilitator superfamily protein
Sobic.007G194800	brown	MPL1	Myzus persicae-induced lipase 1
Sobic.001G261416	blue	ATIPS2,ATMIPS2,MIPS2	myo-inositol-1-phosphate synthase 2
Sobic.001G168700	turquoise	NA	Family of unknown function (DUF566)
Sobic.009G245500	blue	ANAC072,RD26	NAC (No Apical Meristem) domain transcriptional regulator superfamily protein
Sobic.009G173800	turquoise	NA	RING/U-box superfamily protein
Sobic.010G052900	pink	NA	NA
Sobic.002G415100	brown	NA	Pollen Ole e 1 allergen and extensin family protein
Sobic.002G249000	brown	NA	AT hook motif DNA-binding family protein
Sobic.008G190000	blue	NA	Leucine-rich repeat protein kinase family protein
Sobic.009G257400	royalblue	ALPHA-VPE,ALPHAVPE	alpha-vacuolar processing enzyme
Sobic.002G322900	brown	NA	nodulin MtN21 /EamA-like transporter family protein
Sobic.008G109650	lightgreen	NA	NA
Sobic.010G143400	turquoise	NA	DNAJ heat shock N-terminal domain-containing protein
Sobic.009G251400	turquoise	NA	alpha/beta-Hydrolases superfamily protein
Sobic.007G210400	lightyellow	ATLOX2,LOX2	lipoxygenase 2
Sobic.002G414850	lightgreen	NA	NA
Sobic.005G167400	brown	RPM1,RPS3	NB-ARC domain-containing disease resistance protein
Sobic.008G110200	brown	WLIM1	GATA type zinc finger transcription factor family protein
Sobic.006G189700	brown	BRH1	brassinosteroid-responsive RING-H2
Sobic.009G245650	midnightblue	NA	NA
Sobic.010G111200	turquoise	GASA4	GAST1 protein homolog 4
Sobic.003G409100	red	NA	SAUR-like auxin-responsive protein family
Sobic.002G107000	turquoise	AAO2,AO3,AOgamma,atAO-2,AtAO3	aldehyde oxidase 2
Sobic.006G069400	yellow	NA	NA
Sobic.008G067400	brown	NA	NA
Sobic.002G393100	turquoise	ATHSD1,HSD1	hydroxysteroid dehydrogenase 1
Sobic.006G171300	turquoise	ATEXPB2,ATHEXP BETA 1.4,EXPB2	expansin B2
Sobic.002G025300	brown	NA	NA
Sobic.010G164500	brown	PDF1	protodermal factor 1
Sobic.003G313100	turquoise	BHLH92	basic helix-loop-helix (bHLH) DNA-binding superfamily protein
Sobic.005G215200	brown	NA	Family of unknown function (DUF716)
Sobic.010G161900	brown	NA	Peroxidase superfamily protein
Sobic.004G105100	salmon	NA	Peroxidase superfamily protein
Sobic.009G186600	brown	RCI3,RCI3A	Peroxidase superfamily protein
Sobic.007G031500	pink	ATGEX1,GEX1	gamete expressed protein 1
Sobic.003G228700	blue	CYP72A15	cytochrome P450, family 72, subfamily A, polypeptide 15
Sobic.006G086000	cyan	ANAC104,XND1	xylem NAC domain 1
Sobic.006G183301	turquoise	NA	Mitochondrial transcription termination factor family protein
Sobic.010G240100	black	NA	NA
Sobic.009G068400	turquoise	ATHMG,HMG,NFD,SSRP1	high mobility group
Sobic.002G042000	green	NA	alpha/beta-Hydrolases superfamily protein
Sobic.002G322100	green	NA	NA
Sobic.002G329200	lightyellow	UCC1	uclacyanin 1
Sobic.004G358150	turquoise	NA	NA
Sobic.001G320000	brown	SDD1	Subtilase family protein
Sobic.008G157000	brown	IAA3,SHY2	AUX/IAA transcriptional regulator family protein
Sobic.008G147800	turquoise	RSL2	ROOT HAIR DEFECTIVE 6-LIKE 2
Sobic.005G137200	turquoise	ATCHS,CHS,TT4	Chalcone and stilbene synthase family protein
Sobic.007G196800	turquoise	GAE6	UDP-D-glucuronate 4-epimerase 6
Sobic.006G235600	brown	ATBXL4,XYL4	beta-D-xylosidase 4
Sobic.003G300500	brown	NA	NAD(P)-linked oxidoreductase superfamily protein
Sobic.003G025400	lightgreen	NA	NA
Sobic.005G218700	brown	HRT,RCY1,RPP8	Disease resistance protein (CC-NBS-LRR class) family
Sobic.001G243400	blue	NA	NA
Sobic.001G300800	brown	ATEXPB2,ATHEXP BETA 1.4,EXPB2	expansin B2
Sobic.002G308200	red	GSO1	Leucine-rich repeat transmembrane protein kinase
Sobic.004G229200	green	EXO	Phosphate-responsive 1 family protein
Sobic.009G127201	black	CRK2	cysteine-rich RLK (RECEPTOR-like protein kinase) 2
Sobic.003G406120	pink	NA	NA
Sobic.002G124832	blue	NA	NA
Sobic.002G276600	brown	AtGH9B7,GH9B7	glycosyl hydrolase 9B7
Sobic.001G489500	green	NA	NA
Sobic.008G055800	brown	ATMYB4,MYB4	myb domain protein 4
Sobic.008G179200	brown	CAX7	calcium exchanger 7
Sobic.004G133600	turquoise	NA	Nodulin MtN3 family protein
Sobic.009G154200	red	NA	Duplicated homeodomain-like superfamily protein
Sobic.001G471800	turquoise	NA	Auxin-responsive family protein
Sobic.001G321800	yellow	ATRBL2,RBL2	RHOMBOID-like 2
Sobic.001G101400	blue	NA	serine-type endopeptidase inhibitors
Sobic.010G230000	turquoise	sks5	SKU5 similar 5
Sobic.001G468000	turquoise	NA	Protein of unknown function (DUF677)
Sobic.002G260600	turquoise	NA	basic helix-loop-helix (bHLH) DNA-binding superfamily protein
Sobic.003G259800	white	NA	Protein of unknown function, DUF599
Sobic.009G087100	turquoise	CYCA1;1	Cyclin A1;1
Sobic.002G207700	turquoise	NA	nodulin MtN21 /EamA-like transporter family protein
Sobic.009G022900	black	NA	Kinase interacting (KIP1-like) family protein
Sobic.006G267800	turquoise	NA	Transducin/WD40 repeat-like superfamily protein
Sobic.004G243800	brown	NA	ARM repeat superfamily protein
Sobic.001G138600	turquoise	NA	VQ motif-containing protein
Sobic.003G082700	red	ATXYN1,RXF12	glycosyl hydrolase family 10 protein / carbohydrate-binding domain-containing protein
Sobic.006G092500	turquoise	ARGOS	auxin-regulated gene involved in organ size
Sobic.006G097000	brown	NA	Eukaryotic aspartyl protease family protein
Sobic.003G392350	brown	NA	NA
Sobic.006G163600	brown	AT-GT2,GT2	Duplicated homeodomain-like superfamily protein
Sobic.004G248300	turquoise	NA	Dynein light chain type 1 family protein
Sobic.002G103900	blue	NA	Late embryogenesis abundant protein, group 2
Sobic.007G221500	turquoise	NA	NA
Sobic.001G140400	brown	NA	NA
Sobic.001G139300	brown	NA	NA
Sobic.007G123400	salmon	NA	Chloroplast-targeted copper chaperone protein
Sobic.003G316000	turquoise	NA	NA
Sobic.002G044600	green	UCC1	uclacyanin 1
Sobic.003G293550	brown	NA	NA
Sobic.009G163500	turquoise	NA	NA
Sobic.007G133400	brown	NA	NA
Sobic.002G220700	brown	NA	NA
Sobic.010G132550	turquoise	NA	NA
Sobic.001G015600	green	NA	NA
Sobic.001G112500	turquoise	AtHB33,HB33	homeobox protein 33
Sobic.007G131600	brown	NA	DNAse I-like superfamily protein
Sobic.003G431100	green	NA	Glycosyltransferase family 61 protein
Sobic.001G430000	brown	NA	basic helix-loop-helix (bHLH) DNA-binding superfamily protein
Sobic.002G236700	brown	MPB2C	movement protein binding protein 2C
Sobic.002G138000	blue	NA	Histone superfamily protein
Sobic.005G168200	turquoise	NA	NA
Sobic.003G410800	turquoise	ATGUT1,GUT2,IRX10	Exostosin family protein
Sobic.001G472732	pink	NA	NA
Sobic.004G147900	darkgreen	NA	RmlC-like cupins superfamily protein
Sobic.004G237900	turquoise	anac094,NAC094	NAC domain containing protein 94
Sobic.002G235400	pink	NA	NA
Sobic.006G008100	brown	NA	NA
Sobic.003G020200	black	NA	GDSL-like Lipase/Acylhydrolase superfamily protein
Sobic.008G145200	brown	NA	Eukaryotic aspartyl protease family protein
Sobic.001G069700	black	ATFAH1,FAH1	fatty acid hydroxylase 1
Sobic.009G173700	brown	AT-EXP1,ATEXP1,ATEXPA1,ATHEXP ALPHA 1.2,EXP1,EXPA1	expansin A1
Sobic.007G146200	turquoise	NA	Plant invertase/pectin methylesterase inhibitor superfamily
Sobic.005G182800	magenta	NA	NB-ARC domain-containing disease resistance protein
Sobic.010G145200	darkgrey	NA	basic helix-loop-helix (bHLH) DNA-binding superfamily protein
Sobic.007G068700	brown	NA	NA
Sobic.010G053500	pink	NA	Actin cross-linking protein
Sobic.002G392550	blue	NA	NA
Sobic.009G244450	green	NA	Leucine-rich repeat (LRR) family protein
Sobic.002G327600	green	ETR2	Signal transduction histidine kinase, hybrid-type, ethylene sensor
Sobic.003G045900	yellow	ATGA3OX1,GA3OX1,GA4	gibberellin 3-oxidase 1
Sobic.003G330100	turquoise	NA	Ribonuclease III family protein
Sobic.004G237800	turquoise	GAUT8,QUA1	Nucleotide-diphospho-sugar transferases superfamily protein
Sobic.004G014200	violet	NA	Serine protease inhibitor (SERPIN) family protein
Sobic.001G346000	brown	NA	Major facilitator superfamily protein
Sobic.003G379100	green	NA	NA
Sobic.005G137300	turquoise	ATCHS,CHS,TT4	Chalcone and stilbene synthase family protein
Sobic.001G415200	turquoise	NA	Plant protein 1589 of unknown function
Sobic.007G150800	turquoise	NA	ferredoxin-related
Sobic.006G076201	plum1	NA	NA
Sobic.010G083050	turquoise	ATBET9,BET9	bromodomain and extraterminal domain protein 9
Sobic.003G353500	yellow	NA	Eukaryotic aspartyl protease family protein
Sobic.003G026000	turquoise	NA	NA
Sobic.006G041700	brown	ABA2,ATABA2,ATSDR1,GIN1,ISI4,SDR1,SIS4,SRE1	NAD(P)-binding Rossmann-fold superfamily protein
Sobic.006G005600	black	ATHS83,AtHsp90-1,ATHSP90.1,HSP81-1,HSP81.1,HSP83,HSP90.1	heat shock protein 90.1
Sobic.007G067600	brown	NA	RmlC-like cupins superfamily protein
Sobic.007G039100	turquoise	AtMYB103,MYB103	myb domain protein 103
Sobic.009G115400	turquoise	NA	NA
Sobic.007G059000	blue	NA	NA
Sobic.002G027600	turquoise	BAM1	Leucine-rich receptor-like protein kinase family protein
Sobic.001G187700	brown	NA	NA
Sobic.004G228400	yellow	NA	basic helix-loop-helix (bHLH) DNA-binding superfamily protein
Sobic.004G206800	black	NA	NA
Sobic.006G201100	turquoise	NA	Major facilitator superfamily protein
Sobic.001G399900	brown	ATSEB1,COBL7,SEB1	COBRA-like protein-7 precursor
Sobic.003G352800	turquoise	ATLAC17,LAC17	laccase 17
Sobic.004G238700	brown	ATCSLA09,ATCSLA9,CSLA09,CSLA9,RAT4	Nucleotide-diphospho-sugar transferases superfamily protein
Sobic.006G092200	white	ATL3	RING/U-box superfamily protein
Sobic.002G418900	green	NA	Protein of unknown function (DUF3133)
Sobic.009G154300	tan	anac090,NAC090	NAC domain containing protein 90
Sobic.002G139400	green	ATERF1,ERF1	ethylene response factor 1
Sobic.007G122866	red	NA	NA
Sobic.010G067000	turquoise	NA	Pentatricopeptide repeat (PPR) superfamily protein
Sobic.001G027800	white	NA	Glycosyl hydrolase superfamily protein
Sobic.002G337600	brown	NA	NA
Sobic.003G417800	tan	NF-YB5	nuclear factor Y, subunit B5
Sobic.002G225200	yellow	NA	NA
Sobic.001G249600	black	ATGSTU17,ERD9,GST30,GST30B	Glutathione S-transferase family protein
Sobic.002G268250	turquoise	NA	NA
Sobic.005G087200	turquoise	NA	Protein of unknown function (DUF579)
Sobic.003G301200	turquoise	RIP5	ROP interactive partner 5
Sobic.006G257100	brown	NA	Disease resistance-responsive (dirigent-like protein) family protein
Sobic.001G315000	turquoise	NA	Protein of unknown function (DUF604)
Sobic.001G066900	green	NA	Glycosyl hydrolase superfamily protein
Sobic.001G425500	black	NA	HSP20-like chaperones superfamily protein
Sobic.003G158500	red	NA	NA
Sobic.009G119200	yellow	NA	Glycosyl hydrolase superfamily protein
Sobic.008G032701	brown	NA	NA
Sobic.003G085300	brown	NA	NA
Sobic.006G218200	brown	NA	RING/U-box superfamily protein
Sobic.001G476500	yellow	NA	basic helix-loop-helix (bHLH) DNA-binding superfamily protein
Sobic.008G172600	brown	ATCHX19,CHX19	cation/H+ exchanger 19
Sobic.007G123200	turquoise	NA	Heavy metal transport/detoxification superfamily protein
Sobic.010G086800	turquoise	UCC1	uclacyanin 1
Sobic.002G264800	yellow	NA	NA
Sobic.004G011566	green	CAT1	catalase 1
Sobic.002G322300	brown	NA	NA
Sobic.009G088700	brown	NA	NA
Sobic.003G397400	blue	NA	NA
Sobic.010G096100	brown	ARAC8,ATRAC8,ATROP10,ROP10	RHO-related protein from plants 10
Sobic.003G277200	turquoise	IQD28	IQ-domain 28
Sobic.001G081800	darkgreen	NA	Gibberellin-regulated family protein
Sobic.004G245850	green	NA	NA
Sobic.001G398500	yellow	NA	NA
Sobic.007G024500	blue	NA	zinc finger (C3HC4-type RING finger) family protein
Sobic.010G073600	brown	ARF7,BIP,IAA21,IAA23,IAA25,MSG1,NPH4,TIR5	Transcriptional factor B3 family protein / auxin-responsive factor AUX/IAA-related
Sobic.001G042901	pink	ATIPT5,IPT5	isopentenyltransferase 5
Sobic.009G022600	black	NA	NA
Sobic.001G502400	red	NA	RING/U-box superfamily protein
Sobic.002G110100	brown	CYP71B34	cytochrome P450, family 71, subfamily B, polypeptide 34
Sobic.007G090433	red	NA	NA
Sobic.005G181800	violet	NA	NB-ARC domain-containing disease resistance protein
Sobic.007G217300	black	HSP21	heat shock protein 21
Sobic.002G247800	turquoise	SPL9	squamosa promoter binding protein-like 9
Sobic.004G109750	tan	NA	NA
Sobic.004G289900	blue	NA	SPT2 chromatin protein
Sobic.006G155200	brown	NA	Major facilitator superfamily protein
Sobic.003G293100	turquoise	GATA12	GATA transcription factor 12
Sobic.007G144700	pink	NA	Leucine-rich repeat family protein
Sobic.005G178550	darkgreen	NA	NA
Sobic.003G282600	brown	GAUT15	galacturonosyltransferase 15
Sobic.003G301700	turquoise	NA	Dof-type zinc finger DNA-binding family protein
Sobic.006G230700	yellow	NA	Wound-responsive family protein
Sobic.004G241000	turquoise	NA	pentatricopeptide (PPR) repeat-containing protein
Sobic.009G038100	blue	NA	NA
Sobic.002G347500	turquoise	NA	NA
Sobic.006G163401	white	NA	Protein kinase superfamily protein
Sobic.010G079700	turquoise	NA	2-oxoglutarate (2OG) and Fe(II)-dependent oxygenase superfamily protein
Sobic.005G024700	brown	ZIFL1	zinc induced facilitator-like 1
Sobic.001G063600	salmon	ATCPK1,CPK1	calcium dependent protein kinase 1
Sobic.002G140300	tan	UCC1	uclacyanin 1
Sobic.005G093500	yellowgreen	NA	NA
Sobic.003G339100	yellow	ATOFP4,OFP4	ovate family protein 4
Sobic.003G078400	brown	NA	Eukaryotic aspartyl protease family protein
Sobic.004G129800	pink	NA	MATE efflux family protein
Sobic.007G051800	turquoise	NA	basic helix-loop-helix (bHLH) DNA-binding superfamily protein
Sobic.008G149100	blue	NA	AP2/B3-like transcriptional factor family protein
Sobic.001G328100	brown	NA	Peroxidase superfamily protein
Sobic.006G190100	turquoise	NA	2-oxoglutarate (2OG) and Fe(II)-dependent oxygenase superfamily protein
Sobic.009G055900	brown	FLA2	FASCICLIN-like arabinogalactan 2
Sobic.008G000300	pink	NA	NA
Sobic.004G121200	brown	NA	GDSL-like Lipase/Acylhydrolase superfamily protein
Sobic.002G093500	turquoise	ILR1	Peptidase M20/M25/M40 family protein
Sobic.002G319766	blue	NA	P-loop containing nucleoside triphosphate hydrolases superfamily protein
Sobic.002G057500	brown	NA	NA
Sobic.001G339200	tan	NA	NA
Sobic.008G082400	turquoise	NA	NA
Sobic.003G077200	black	NA	NA
Sobic.007G204700	yellow	NA	Protein of unknown function, DUF599
Sobic.001G355700	black	NA	NA
Sobic.001G263900	brown	NA	GroES-like zinc-binding dehydrogenase family protein
Sobic.008G064800	blue	NA	NA
Sobic.005G055600	brown	NA	Plant protein of unknown function (DUF869)
Sobic.001G159250	blue	NA	NA
Sobic.002G372300	green	AT-RSH2,ATRSH2,RSH2	RELA/SPOT homolog 2
Sobic.009G244100	pink	NA	NA
Sobic.009G009700	salmon	NA	Serine protease inhibitor, potato inhibitor I-type family protein
Sobic.002G206100	sienna3	NA	Eukaryotic aspartyl protease family protein
Sobic.004G019300	brown	ATTPS14,TPS14	terpene synthase 14
Sobic.001G395000	darkorange	NA	NA
Sobic.006G089266	turquoise	NA	NA
Sobic.007G020700	turquoise	ACR8	ACT domain repeat 8
Sobic.010G272700	salmon	ATEXO70F1,EXO70F1	exocyst subunit exo70 family protein F1
Sobic.002G107900	magenta	NA	Concanavalin A-like lectin protein kinase family protein
Sobic.002G010500	black	NA	NA
Sobic.001G316000	turquoise	NA	Protein kinase superfamily protein
Sobic.001G033300	brown	ATEXP4,ATEXPA4,ATHEXP ALPHA 1.6,EXPA4	expansin A4
Sobic.010G251501	blue	NA	NA
Sobic.009G253300	brown	NA	myb-like transcription factor family protein
Sobic.001G207666	black	NA	NA
Sobic.010G112500	blue	NA	NA
Sobic.010G248200	violet	NA	NA
Sobic.005G016300	turquoise	NA	Plant protein of unknown function (DUF936)
Sobic.003G155000	black	ATAVP3,AtVHP1;1,AVP-3,AVP1	Inorganic H pyrophosphatase family protein
Sobic.009G036100	darkred	RCI2A	Low temperature and salt responsive protein family
Sobic.007G217800	lightyellow	NA	NA
Sobic.007G090701	blue	NA	NA
Sobic.002G209000	brown	ATGLR2.9,GLR2.9	glutamate receptor 2.9
Sobic.003G364900	blue	NA	NA
Sobic.002G252000	brown	ATCTL1,CTL1,ELP,ELP1,ERH2,HOT2,POM1	Chitinase family protein
Sobic.007G165800	yellow	DCR,EMB3009,PEL3	HXXXD-type acyl-transferase family protein
Sobic.009G004000	magenta	NA	NA
Sobic.001G244650	black	NA	NA
Sobic.001G179560	turquoise	NA	NA
Sobic.005G196000	purple	ATPLT5,ATPMT5,PMT5	polyol/monosaccharide transporter 5
Sobic.003G044700	brown	NA	RING/U-box superfamily protein
Sobic.001G157000	sienna3	NA	NA
Sobic.001G145600	yellow	ATOSM34,OSM34	osmotin 34
Sobic.001G068400	brown	NA	NA
Sobic.003G283200	red	NA	NA
Sobic.004G315000	white	TBR	Plant protein of unknown function (DUF828)
Sobic.010G204000	sienna3	NA	HXXXD-type acyl-transferase family protein
Sobic.010G108200	red	CER60,KCS5	3-ketoacyl-CoA synthase 5
Sobic.001G191800	lightyellow	NA	Late embryogenesis abundant (LEA) hydroxyproline-rich glycoprotein family
Sobic.003G270800	darkgreen	ATNRT2.5,NRT2.5	nitrate transporter2.5
Sobic.008G041800	turquoise	NA	NA
Sobic.001G235800	brown	NA	Peroxidase superfamily protein
Sobic.009G161700	royalblue	NA	cytochrome-c oxidases;electron carriers
Sobic.003G116800	pink	ATCCR1,CCR1,IRX4	cinnamoyl coa reductase 1
Sobic.001G219400	turquoise	LSH6	Protein of unknown function (DUF640)
Sobic.003G042200	brown	NA	Leucine-rich repeat (LRR) family protein
Sobic.006G012200	yellow	YUC8	Flavin-binding monooxygenase family protein
Sobic.007G099400	brown	NA	O-methyltransferase family protein
Sobic.002G324000	yellow	ICL	isocitrate lyase
Sobic.006G080100	green	ATHSP101,HOT1,HSP101	heat shock protein 101
Sobic.008G043400	purple	NA	NA
Sobic.009G106400	purple	NA	Glycine-rich protein family
Sobic.004G270100	turquoise	ATBRXL1,BRXL1	BREVIS RADIX-like 1
Sobic.002G250100	turquoise	NA	NAD(P)-binding Rossmann-fold superfamily protein
Sobic.001G457600	lightgreen	NA	NA
Sobic.003G134900	brown	AtENODL18,ENODL18	early nodulin-like protein 18
Sobic.009G231500	salmon	NA	Protein of unknown function (DUF679)
Sobic.001G409200	turquoise	LBD1	LOB domain-containing protein 1
Sobic.004G060700	turquoise	FAR1	fatty acid reductase 1
Sobic.005G072700	salmon	NA	NA
Sobic.003G183800	turquoise	ATMYB86,MYB86	myb domain protein 86
Sobic.001G089300	turquoise	NA	Glycosyl hydrolase family protein
Sobic.004G112800	brown	NA	NA
Sobic.003G066600	brown	NA	Protein of unknown function (DUF674)
Sobic.002G354400	yellowgreen	ATPLT5,ATPMT5,PMT5	polyol/monosaccharide transporter 5
Sobic.008G119501	blue	NA	Leucine-rich repeat (LRR) family protein
Sobic.001G404300	brown	NA	NA
Sobic.005G014500	blue	ATMES17,MES17	methyl esterase 17
Sobic.002G368300	turquoise	COBL4,IRX6	COBRA-like extracellular glycosyl-phosphatidyl inositol-anchored protein family
Sobic.002G220000	blue	NA	NA
Sobic.001G060732	black	NA	NA
Sobic.006G062100	magenta	ATHAK5,HAK5	high affinity K+ transporter 5
Sobic.005G002700	black	FAD8	fatty acid desaturase 8
Sobic.003G002000	turquoise	NA	NA
Sobic.004G252700	green	NA	NA
Sobic.008G041900	brown	NA	NA
Sobic.003G105800	salmon	anac047,NAC047	NAC domain containing protein 47
Sobic.003G301950	turquoise	NA	NA
Sobic.003G051400	green	NA	Cytochrome c oxidase subunit Vc family protein
Sobic.002G184300	green	J20	DNAJ-like 20
Sobic.001G420150	pink	NA	NA
Sobic.001G240700	purple	NA	NA
Sobic.002G257001	green	PIN5	Auxin efflux carrier family protein
Sobic.008G039750	brown	NA	NA
Sobic.006G054000	turquoise	NA	NA
Sobic.003G084800	black	NA	NA
Sobic.003G137600	turquoise	NA	Chitinase family protein
Sobic.005G130450	red	ATTPS21,TPS21	terpene synthase 21
Sobic.004G351200	brown	PIP1;4,PIP1E,TMP-C	plasma membrane intrinsic protein 1;4
Sobic.004G191700	green	ANAC100,ATNAC5,NAC100	NAC domain containing protein 100
Sobic.002G062600	grey60	NA	NB-ARC domain-containing disease resistance protein
Sobic.007G170800	brown	FAR1	fatty acid reductase 1
Sobic.006G005500	darkolivegreen	NA	Zinc finger (C3HC4-type RING finger) family protein
Sobic.002G118700	brown	CESA6,E112,IXR2,PRC1	cellulose synthase 6
Sobic.006G068100	pink	ATPAP22,PAP22	purple acid phosphatase 22
Sobic.006G037150	pink	NA	NA
Sobic.001G302500	pink	NA	Flavin-binding monooxygenase family protein
Sobic.001G193400	saddlebrown	NA	Protein of unknown function, DUF538
Sobic.005G099100	magenta	UBQ10	polyubiquitin 10
Sobic.002G305500	blue	NA	NA
Sobic.006G150900	lightyellow	NA	NA
Sobic.003G276200	yellow	NA	NA
Sobic.006G009100	turquoise	NA	DPP6 N-terminal domain-like protein
Sobic.009G162500	brown	CYP75B1,D501,TT7	Cytochrome P450 superfamily protein
Sobic.001G487900	blue	NA	Mo25 family protein
Sobic.005G207600	blue	NA	NA
Sobic.004G249700	blue	ARPN	plantacyanin
Sobic.006G168100	violet	ATERF-5,ATERF5,ERF5	ethylene responsive element binding factor 5
Sobic.003G093200	blue	NA	NA
Sobic.001G357100	turquoise	ZFP3	zinc finger protein 3
Sobic.003G417100	blue	ATMES3,MES3	methyl esterase 3
Sobic.004G235801	blue	NA	Mo25 family protein
Sobic.001G348900	brown	SCPL51	serine carboxypeptidase-like 51
Sobic.008G053000	blue	NA	Leucine-rich repeat protein kinase family protein
Sobic.003G161200	black	NA	NA
Sobic.001G305100	brown	NA	Pectinacetylesterase family protein
Sobic.003G304600	magenta	ATRGP1,RGP1	reversibly glycosylated polypeptide 1
Sobic.002G037300	lightgreen	NA	C2H2-like zinc finger protein
Sobic.010G107300	violet	NA	NA
Sobic.002G258300	lightgreen	NA	Peroxidase superfamily protein
Sobic.002G208500	turquoise	ATGLR2.8,GLR2.8	glutamate receptor 2.8
Sobic.004G022900	salmon	NA	catalytics
Sobic.010G046801	blue	NA	NA
Sobic.002G387100	greenyellow	NA	O-Glycosyl hydrolases family 17 protein
Sobic.004G193500	turquoise	NA	NA
Sobic.006G080750	blue	NA	NA
Sobic.004G272950	turquoise	NA	NA
Sobic.004G333900	blue	ATAVP3,AtVHP1;1,AVP-3,AVP1	Inorganic H pyrophosphatase family protein
Sobic.002G119900	green	NA	Disease resistance-responsive (dirigent-like protein) family protein
Sobic.001G499400	blue	NA	Heavy metal transport/detoxification superfamily protein
Sobic.004G234500	turquoise	NA	Eukaryotic aspartyl protease family protein
Sobic.002G420800	turquoise	NA	hydroxyproline-rich glycoprotein family protein
Sobic.007G209100	brown	NA	NA
Sobic.010G010100	brown	NA	LRR and NB-ARC domains-containing disease resistance protein
Sobic.009G240300	turquoise	NA	Tetratricopeptide repeat (TPR)-like superfamily protein
Sobic.004G116800	brown	NA	Late embryogenesis abundant (LEA) hydroxyproline-rich glycoprotein family
Sobic.005G213700	brown	NA	alpha/beta-Hydrolases superfamily protein
Sobic.004G295000	blue	NA	NA
Sobic.001G075600	turquoise	ATCSLC12,CSLC12	Cellulose-synthase-like C12
Sobic.001G334900	brown	PDCB3	plasmodesmata callose-binding protein 3
Sobic.009G176500	darkgreen	NA	Late embryogenesis abundant (LEA) hydroxyproline-rich glycoprotein family
Sobic.003G388400	brown	CYP704A2	cytochrome P450, family 704, subfamily A, polypeptide 2
Sobic.003G197200	yellow	ACO1,ATACO1	ACC oxidase 1
Sobic.007G144600	brown	ATPEPR1,PEPR1	PEP1 receptor 1
Sobic.006G278800	lightcyan	NA	NA
Sobic.003G100900	turquoise	NA	NA
Sobic.007G215100	brown	NA	NA
Sobic.004G232400	turquoise	NA	VQ motif-containing protein
Sobic.001G054700	brown	NA	TPX2 (targeting protein for Xklp2) protein family
Sobic.002G393600	turquoise	NA	GDSL-like Lipase/Acylhydrolase superfamily protein
Sobic.001G482700	turquoise	JAZ1,TIFY10A	jasmonate-zim-domain protein 1
Sobic.001G161300	turquoise	NA	Bacterial sec-independent translocation protein mttA/Hcf106
Sobic.009G031450	turquoise	NA	NA
Sobic.003G389100	brown	AFH1,AHF1,ATFH1,FH1	formin homology 1
Sobic.003G237700	turquoise	NA	NA
Sobic.001G496700	sienna3	IQD19	IQ-domain 19
Sobic.004G066300	turquoise	NA	RNA-binding (RRM/RBD/RNP motifs) family protein
Sobic.010G008400	turquoise	NA	Phosphorylase superfamily protein
Sobic.001G323801	brown	NA	Plant invertase/pectin methylesterase inhibitor superfamily protein
Sobic.001G100700	brown	NA	NA
Sobic.006G234400	brown	NA	Protein of unknown function, DUF617
Sobic.009G225500	brown	NA	Protein phosphatase 2A regulatory B subunit family protein
Sobic.010G180100	turquoise	NA	HXXXD-type acyl-transferase family protein
Sobic.009G236950	blue	NA	NA
Sobic.001G081100	turquoise	ARA12	Subtilase family protein
Sobic.001G387700	purple	NA	Bifunctional inhibitor/lipid-transfer protein/seed storage 2S albumin superfamily protein
Sobic.002G323700	orange	ATSYP131,SYP131	syntaxin of plants 131
Sobic.001G002800	brown	NA	Protein of unknown function, DUF547
Sobic.003G041900	turquoise	MARD1	Protein of unknown function (DUF581)
Sobic.010G214700	blue	NA	Glucose-methanol-choline (GMC) oxidoreductase family protein
Sobic.007G002800	brown	NA	PLC-like phosphodiesterases superfamily protein
Sobic.003G410000	black	NA	NA
Sobic.003G099166	brown	NA	Adenine nucleotide alpha hydrolases-like superfamily protein
Sobic.002G140400	yellow	UCC1	uclacyanin 1
Sobic.002G128800	brown	NA	Protein of unknown function (DUF1218)
Sobic.001G181300	turquoise	NA	transferases;folic acid binding
Sobic.010G244150	blue	NA	NA
Sobic.004G144800	pink	NA	NA
Sobic.001G482800	turquoise	JAZ12,TIFY3B	jasmonate-zim-domain protein 12
Sobic.004G051166	red	NA	NA
Sobic.004G157200	pink	NA	NA
Sobic.004G073000	brown	NA	NA
Sobic.003G365450	blue	NA	NA
Sobic.003G224400	yellow	NA	NA
Sobic.006G163100	brown	STH2	salt tolerance homolog2
Sobic.003G400700	pink	ATCPK32,CDPK32,CPK32	calcium-dependent protein kinase 32
Sobic.009G038401	turquoise	NA	NA
Sobic.010G080100	turquoise	NA	nodulin MtN21 /EamA-like transporter family protein
Sobic.002G075500	brown	ATCESA3,ATH-B,CESA3,CEV1,IXR1	Cellulose synthase family protein
Sobic.009G234600	yellow	LHB1B2,LHCB1.5	photosystem II light harvesting complex gene B1B2
Sobic.006G192150	magenta	NA	Cysteine/Histidine-rich C1 domain family protein
Sobic.006G219801	turquoise	NA	NB-ARC domain-containing disease resistance protein
Sobic.001G523300	brown	NA	Copper transport protein family
Sobic.010G126400	blue	NA	Eukaryotic aspartyl protease family protein
Sobic.001G485400	brown	NA	NA
Sobic.003G349600	midnightblue	NA	C2H2-type zinc finger family protein
Sobic.006G175100	blue	NA	Haloacid dehalogenase-like hydrolase (HAD) superfamily protein
Sobic.010G023500	magenta	NA	Zinc finger (C3HC4-type RING finger) family protein
Sobic.002G274900	turquoise	NA	Late embryogenesis abundant (LEA) hydroxyproline-rich glycoprotein family
Sobic.004G067800	turquoise	NA	PLATZ transcription factor family protein
Sobic.002G126400	green	NA	NA
Sobic.001G381100	turquoise	NA	Leucine-rich repeat protein kinase family protein
Sobic.002G285450	brown	NA	SAUR-like auxin-responsive protein family
Sobic.010G126500	brown	NA	Eukaryotic aspartyl protease family protein
Sobic.009G187000	brown	DOGT1,UGT73C5	don-glucosyltransferase 1
Sobic.005G231600	blue	RCA	rubisco activase
Sobic.009G125500	blue	NA	Protein of unknown function (DUF3049)
Sobic.006G079800	pink	NA	F-box family protein
Sobic.009G075100	turquoise	NA	Polyketide cyclase/dehydrase and lipid transport superfamily protein
Sobic.003G382400	brown	ATMLO1,MLO1	Seven transmembrane MLO family protein
Sobic.008G071800	brown	NA	NA
Sobic.010G064000	turquoise	NA	Plant protein of unknown function (DUF868)
Sobic.010G233900	salmon	BGLU41	beta glucosidase 41
Sobic.002G098200	red	NA	NA
Sobic.004G005300	turquoise	NA	Protein kinase superfamily protein
Sobic.002G249400	darkgreen	NA	Auxin efflux carrier family protein
Sobic.001G142200	turquoise	NA	O-Glycosyl hydrolases family 17 protein
Sobic.006G228100	red	XTH9	xyloglucan endotransglucosylase/hydrolase 9
Sobic.002G085800	brown	NA	UDP-Glycosyltransferase superfamily protein
Sobic.001G250200	brown	ATGPAT6,GPAT6	glycerol-3-phosphate acyltransferase 6
Sobic.009G157000	turquoise	ATGPAT6,GPAT6	glycerol-3-phosphate acyltransferase 6
Sobic.001G498100	turquoise	ATSBT3.18,UNE17	Subtilisin-like serine endopeptidase family protein
Sobic.010G158766	turquoise	NA	RING/U-box superfamily protein
Sobic.008G119400	brown	ATRALF1,RALF1,RALFL1	rapid alkalinization factor 1
Sobic.010G118300	brown	NA	O-fucosyltransferase family protein
Sobic.003G149000	brown	NA	Nodulin MtN3 family protein
Sobic.007G206700	red	NA	Concanavalin A-like lectin protein kinase family protein
Sobic.006G071096	red	NA	NA
Sobic.007G018651	turquoise	NA	NA
Sobic.008G168600	red	NA	NA
Sobic.004G198701	purple	NA	NA
Sobic.006G163650	brown	NA	NA
Sobic.003G240100	brown	TBL21	TRICHOME BIREFRINGENCE-LIKE 21
Sobic.009G213600	turquoise	RTE1	Protein of unknown function (DUF778)
Sobic.005G129700	brown	NA	NAD(P)-binding Rossmann-fold superfamily protein
Sobic.006G099900	red	ARPN	plantacyanin
Sobic.004G220300	brown	ATPAL2,PAL2	phenylalanine ammonia-lyase 2
Sobic.002G229800	greenyellow	NA	Protein of unknown function, DUF617
Sobic.010G244800	turquoise	NA	Transcription elongation factor (TFIIS) family protein
Sobic.003G015200	brown	NA	Nodulin MtN3 family protein
Sobic.004G239000	blue	NA	NA
Sobic.005G061100	turquoise	NA	NA
Sobic.005G156500	brown	UGT72B3	UDP-glucosyl transferase 72B3
Sobic.001G286400	turquoise	NA	NA
Sobic.002G093600	brown	NA	Mannose-binding lectin superfamily protein
Sobic.002G112000	turquoise	NA	RING/U-box superfamily protein
Sobic.009G117100	salmon	NA	Protein kinase superfamily protein
Sobic.003G152000	salmon	NA	Peroxidase superfamily protein
Sobic.005G125700	brown	NA	NA
Sobic.009G136600	brown	NA	Major facilitator superfamily protein
Sobic.004G261400	blue	XCP1	xylem cysteine peptidase 1
Sobic.003G214900	brown	NA	Leucine-rich repeat protein kinase family protein
Sobic.009G000900	turquoise	NA	S-adenosyl-L-methionine-dependent methyltransferases superfamily protein
Sobic.003G343100	turquoise	NA	NA
Sobic.003G400200	greenyellow	NA	Protein of unknown function (DUF506)
Sobic.008G154801	brown	NA	NA
Sobic.002G125500	darkgreen	PIP2;2,PIP2B	plasma membrane intrinsic protein 2
Sobic.005G219300	brown	RPP13	NB-ARC domain-containing disease resistance protein
Sobic.005G109000	turquoise	CYP94B3	cytochrome P450, family 94, subfamily B, polypeptide 3
Sobic.001G138800	brown	NA	glycine-rich protein
Sobic.004G195300	grey60	NA	Copper transport protein family
Sobic.004G246300	brown	NA	MAC/Perforin domain-containing protein
Sobic.010G234000	green	NA	Calcium-binding EF-hand family protein
Sobic.010G066700	turquoise	HCT	hydroxycinnamoyl-CoA shikimate/quinate hydroxycinnamoyl transferase
Sobic.006G263600	green	BPS1	Protein of unknown function (DUF793)
Sobic.003G348100	white	NA	ABC-2 type transporter family protein
Sobic.001G425300	brown	NA	Protein of unknown function (DUF620)
Sobic.009G148100	turquoise	AtMYB6,MYB6	myb domain protein 6
Sobic.008G149650	brown	ATS,KAN4	Homeodomain-like superfamily protein
Sobic.007G070300	blue	NA	RNI-like superfamily protein
Sobic.007G047450	blue	NA	NA
Sobic.009G154700	turquoise	ATFD3,FD3	ferredoxin 3
Sobic.004G170900	brown	NA	NA
Sobic.009G254600	cyan	NA	alpha/beta-Hydrolases superfamily protein
Sobic.002G345000	turquoise	NA	Putative methyltransferase family protein
Sobic.002G036100	turquoise	NA	NA
Sobic.004G298700	lightyellow	NA	NA
Sobic.008G144300	turquoise	CYP81D3	cytochrome P450, family 81, subfamily D, polypeptide 3
Sobic.001G035000	green	RHL41,ZAT12	C2H2-type zinc finger family protein
Sobic.003G100000	cyan	BGLU44	B-S glucosidase 44
Sobic.008G043200	red	NA	NA
Sobic.003G283100	magenta	NA	subtilase family protein
Sobic.001G301500	brown	ATEXPB2,ATHEXP BETA 1.4,EXPB2	expansin B2
Sobic.004G313900	turquoise	ATHDG11,EDT1,HDG11	homeodomain GLABROUS 11
Sobic.003G248901	turquoise	NA	NA
Sobic.001G456400	midnightblue	AFP3	ABI five binding protein 3
Sobic.001G460300	royalblue	NA	Remorin family protein
Sobic.010G067800	brown	NA	Major facilitator superfamily protein
Sobic.009G230400	brown	NA	UDP-Glycosyltransferase superfamily protein
Sobic.005G080200	turquoise	NA	Calcineurin-like metallo-phosphoesterase superfamily protein
Sobic.001G420900	turquoise	XBAT31	XB3 ortholog 1 in Arabidopsis thaliana
Sobic.001G539200	black	NA	Divalent ion symporter
Sobic.003G286600	lightyellow	SBH2	sphingoid base hydroxylase 2
Sobic.003G224200	blue	NA	Protein kinase family protein
Sobic.002G242300	turquoise	CCoAOMT1	S-adenosyl-L-methionine-dependent methyltransferases superfamily protein
Sobic.007G147600	brown	NA	SAUR-like auxin-responsive protein family
Sobic.002G173800	brown	NA	NA
Sobic.003G323700	turquoise	NA	Subtilase family protein
Sobic.003G221700	turquoise	NA	Mog1/PsbP/DUF1795-like photosystem II reaction center PsbP family protein
Sobic.003G291000	turquoise	NA	protein kinase family protein / peptidoglycan-binding LysM domain-containing protein
Sobic.010G094750	brown	NA	NA
Sobic.001G331800	brown	AGO7,ZIP	Argonaute family protein
Sobic.010G174900	blue	NA	S-locus lectin protein kinase family protein
Sobic.001G472000	turquoise	APAO,ATPAO1,PAO1	polyamine oxidase 1
Sobic.001G199632	turquoise	NA	NA
Sobic.001G401975	brown	NA	Nuclear transport factor 2 (NTF2) family protein
Sobic.009G222400	turquoise	NA	NA
Sobic.006G145600	turquoise	BGLU46	beta glucosidase 46
Sobic.004G188701	purple	NA	Major facilitator superfamily protein
Sobic.006G108300	blue	NA	Transmembrane amino acid transporter family protein
Sobic.001G479800	brown	GUX2,PGSIP3	plant glycogenin-like starch initiation protein 3
Sobic.009G065600	yellow	NA	HXXXD-type acyl-transferase family protein
Sobic.004G300400	orangered4	NA	NA
Sobic.008G054200	lightgreen	NA	NA
Sobic.007G194000	turquoise	MAP65-8	microtubule-associated protein 65-8
Sobic.006G208100	blue	ATHKT1,HKT1	high-affinity K+ transporter 1
Sobic.007G211200	brown	NA	Leucine-rich repeat protein kinase family protein
Sobic.009G128200	blue	NA	NA
Sobic.003G151100	green	NA	NA
Sobic.003G153100	blue	NA	Pectin lyase-like superfamily protein
Sobic.006G078500	turquoise	NA	NA
Sobic.006G193700	brown	NA	Protein of unknown function (DUF581)
Sobic.003G383200	turquoise	NA	NA
Sobic.001G418300	turquoise	NA	NA
Sobic.004G154466	white	NA	NA
Sobic.006G181300	pink	NA	NA
Sobic.002G389000	turquoise	CYP709B2	cytochrome P450, family 709, subfamily B, polypeptide 2
Sobic.010G244500	green	NA	Plant protein of unknown function (DUF863)
Sobic.007G227600	turquoise	NA	RNA-binding (RRM/RBD/RNP motifs) family protein
Sobic.002G280500	turquoise	NA	GDSL-like Lipase/Acylhydrolase superfamily protein
Sobic.003G266400	brown	NA	ENTH/ANTH/VHS superfamily protein
Sobic.006G191700	turquoise	ATEXP13,ATEXPA13,ATHEXP ALPHA 1.22,EXP13,EXPA13	expansin A13
Sobic.007G212900	violet	WIP4	WIP domain protein 4
Sobic.006G204100	turquoise	DAL,DAL1	differentiation and greening-like 1
Sobic.003G323201	brown	NA	NA
Sobic.002G257150	black	NA	NA
Sobic.003G163301	black	NA	NA
Sobic.005G110445	black	NA	NA
Sobic.002G367600	pink	CYP78A10	cytochrome P450, family 78, subfamily A, polypeptide 10
Sobic.006G137800	brown	NA	Protein of unknown function (DUF1068)
Sobic.008G002800	black	FAD8	fatty acid desaturase 8
Sobic.010G073900	turquoise	NA	NA
Sobic.001G280800	black	ATGSTU18,GST29,GSTU18	glutathione S-transferase TAU 18
Sobic.001G517000	black	NA	NA
Sobic.005G054600	brown	NA	NB-ARC domain-containing disease resistance protein
Sobic.004G043101	turquoise	NA	NA
Sobic.005G115900	blue	NA	HCP-like superfamily protein with MYND-type zinc finger
Sobic.004G264500	red	NA	Protein of unknown function, DUF617
Sobic.009G044400	plum1	NA	2-oxoglutarate (2OG) and Fe(II)-dependent oxygenase superfamily protein
Sobic.002G183200	turquoise	NA	Protein of unknown function (DUF761)
Sobic.001G093100	blue	UGT73B4	UDP-glycosyltransferase 73B4
Sobic.009G205800	brown	UGT88A1	UDP-glucosyl transferase 88A1
Sobic.003G108200	brown	NA	Protein of unknown function (DUF 3339)
Sobic.001G317200	pink	ATGSTU18,GST29,GSTU18	glutathione S-transferase TAU 18
Sobic.006G144700	black	ATBARD1,BARD1,ROW1	breast cancer associated RING 1
Sobic.001G480800	brown	SRF7	STRUBBELIG-receptor family 7
Sobic.001G353501	blue	NA	Bifunctional inhibitor/lipid-transfer protein/seed storage 2S albumin superfamily protein
Sobic.007G071700	black	NA	GTP binding
Sobic.009G046200	blue	ATTSPO,TSPO	TSPO(outer membrane tryptophan-rich sensory protein)-related
Sobic.001G300450	pink	NA	NA
Sobic.005G112900	blue	emb1027	Arginyl-tRNA synthetase, class Ic
Sobic.009G186300	blue	NA	Protein kinase superfamily protein
Sobic.006G131300	black	NA	NA
Sobic.010G119100	black	NA	NA
Sobic.003G239100	black	NA	alpha/beta-Hydrolases superfamily protein
Sobic.009G105500	turquoise	NA	S-locus lectin protein kinase family protein
Sobic.007G061600	green	NA	NA
Sobic.010G202400	black	NA	GDSL-like Lipase/Acylhydrolase superfamily protein
Sobic.002G211300	black	ALAAT2	alanine aminotransferase 2
Sobic.001G247550	salmon	NA	NA
Sobic.002G311350	black	NA	NA
Sobic.001G070300	black	NA	NA
Sobic.003G236100	turquoise	NA	RNA-binding (RRM/RBD/RNP motifs) family protein
Sobic.002G309150	orange	NA	NA
Sobic.010G049200	black	NA	NA
Sobic.003G074300	yellow	NA	NA
Sobic.005G175800	greenyellow	NA	Calcium-binding EF-hand family protein
Sobic.002G285300	blue	NA	SAUR-like auxin-responsive protein family
Sobic.006G251200	yellow	NRT1.7	nitrate transporter 1.7
Sobic.003G416200	blue	NA	NADH:ubiquinone/plastoquinone oxidoreductase, chain 3 protein
Sobic.003G091800	violet	NA	Protein with RING/U-box and TRAF-like domains
Sobic.002G084400	turquoise	NA	pentatricopeptide (PPR) repeat-containing protein
Sobic.008G071300	darkorange	ATHPP2C5,PP2C5	phosphatase 2C5
Sobic.004G124900	blue	NA	NA
Sobic.001G174400	turquoise	NA	NA
Sobic.006G132800	pink	NA	Protein of unknown function, DUF642
Sobic.003G307600	turquoise	NA	MATE efflux family protein
Sobic.005G035950	green	NA	NA
Sobic.010G023400	turquoise	EXL3	EXORDIUM like 3
Sobic.007G091100	turquoise	ATPAP23,PAP23	purple acid phosphatase 23
Sobic.005G165032	turquoise	NA	F-box/RNI-like superfamily protein
Sobic.006G015300	darkgrey	NA	Protein of unknown function (DUF594)
Sobic.010G060100	black	NA	2-oxoglutarate (2OG) and Fe(II)-dependent oxygenase superfamily protein
Sobic.009G236900	black	NA	NA
Sobic.004G306900	green	LHT1	lysine histidine transporter 1
Sobic.004G227000	turquoise	NA	NA
Sobic.008G003200	turquoise	FAD8	fatty acid desaturase 8
Sobic.007G051200	red	ATCCT2,CCT2	phosphorylcholine cytidylyltransferase2
Sobic.003G036700	blue	ATCKX4,CKX4	cytokinin oxidase 4
Sobic.006G081600	blue	NA	NA
Sobic.009G221900	brown	NA	Bifunctional inhibitor/lipid-transfer protein/seed storage 2S albumin superfamily protein
Sobic.005G078300	yellowgreen	NA	F-box/RNI-like superfamily protein
Sobic.010G040300	lightgreen	NA	NA
Sobic.001G464800	tan	ATCYCD1;1,CYCD1;1	CYCLIN D1;1
Sobic.002G376800	yellow	NA	Calcium-binding EF-hand family protein
Sobic.002G146701	lightyellow	NA	NA
Sobic.005G160000	darkolivegreen	NA	NA
Sobic.003G318500	pink	NA	NA
Sobic.001G522050	turquoise	NA	NA
Sobic.002G017300	pink	NA	NA
Sobic.009G121200	blue	NA	Calcium-dependent ARF-type GTPase activating protein family
Sobic.008G101350	lightyellow	NA	NA
Sobic.003G147700	magenta	ATC/VIF2,C/VIF2	cell wall / vacuolar inhibitor of fructosidase 2
Sobic.003G268100	turquoise	NA	NA
Sobic.008G073800	purple	scpl20	serine carboxypeptidase-like 20
Sobic.003G286450	magenta	NA	AAA-type ATPase family protein / ankyrin repeat family protein
Sobic.002G299500	magenta	NA	NA
Sobic.002G087200	blue	NA	F-box/RNI-like superfamily protein
Sobic.002G011100	tan	NA	Protein of unknown function (DUF594)
Sobic.006G132900	green	NA	Protein of unknown function, DUF642
Sobic.010G088800	blue	AtUGT85A7,UGT85A7	UDP-glucosyl transferase 85A7
Sobic.009G192700	blue	ATBRCA1,BRCA1	breast cancer susceptibility1
Sobic.001G315200	brown	NA	NA
Sobic.009G136700	pink	NA	Major facilitator superfamily protein
Sobic.001G021100	turquoise	NA	Mitochondrial transcription termination factor family protein
Sobic.001G341100	black	NA	Mob1/phocein family protein
Sobic.009G253000	turquoise	SIG3,SIGC	RNApolymerase sigma-subunit C
Sobic.007G175200	turquoise	NA	Arabidopsis protein of unknown function (DUF241)
Sobic.002G398400	turquoise	GATL4	galacturonosyltransferase-like 4
Sobic.004G312400	blue	AESP,ESP,RSW4	homolog of separase
Sobic.004G085800	green	AtMC9,MC9	metacaspase 9
Sobic.010G115700	lightgreen	NA	Peroxidase superfamily protein
Sobic.003G232400	brown	NA	alpha/beta-Hydrolases superfamily protein
Sobic.001G526200	brown	IXR11,KNAT7	KNOTTED-like homeobox of Arabidopsis thaliana 7
Sobic.006G041432	pink	NA	NA
Sobic.001G318800	darkolivegreen	ATGSTU18,GST29,GSTU18	glutathione S-transferase TAU 18
Sobic.004G013200	green	ATGLR3.3,GLR3.3	glutamate receptor 3.3
Sobic.009G185100	pink	NA	Protein with RING/U-box and TRAF-like domains
Sobic.003G057500	blue	NA	NA
Sobic.002G049800	blue	APUM1,PUM1	pumilio 1
Sobic.006G129100	blue	NA	Bifunctional inhibitor/lipid-transfer protein/seed storage 2S albumin superfamily protein
Sobic.010G214150	darkgrey	NA	NA
Sobic.001G185200	green	NA	NA
Sobic.008G082450	turquoise	NA	NA
Sobic.009G144600	green	NA	Peroxidase superfamily protein
Sobic.010G106000	brown	NA	NA
Sobic.009G011200	turquoise	NA	GRAS family transcription factor
Sobic.006G278400	turquoise	NA	C2H2-like zinc finger protein
Sobic.008G006300	turquoise	PRA1.B5	prenylated RAB acceptor 1.B5
Sobic.001G515200	brown	NA	NA
Sobic.009G163700	salmon	SOS5	Fasciclin-like arabinogalactan family protein
Sobic.007G181900	yellow	NA	NA
Sobic.002G093700	white	NA	Mannose-binding lectin superfamily protein
Sobic.001G377600	white	NA	Nodulin MtN3 family protein
Sobic.002G227900	brown	NA	alpha/beta-Hydrolases superfamily protein
Sobic.003G355100	green	NA	NA
Sobic.010G060600	turquoise	ATAVP3,AtVHP1;1,AVP-3,AVP1	Inorganic H pyrophosphatase family protein
Sobic.001G119100	red	ARPN	plantacyanin
Sobic.003G160100	turquoise	NA	NA
Sobic.003G121900	red	NA	NA
Sobic.007G008100	red	ATC/VIF2,C/VIF2	cell wall / vacuolar inhibitor of fructosidase 2
Sobic.010G199700	brown	SRF8	STRUBBELIG-receptor family 8
Sobic.005G065300	lightgreen	NA	S-adenosyl-L-methionine-dependent methyltransferases superfamily protein
Sobic.009G241300	turquoise	NA	NA
Sobic.007G224000	salmon	NA	alpha/beta-Hydrolases superfamily protein
Sobic.008G041000	turquoise	NA	Pentatricopeptide repeat (PPR) superfamily protein
Sobic.002G209800	red	ATZFP2,ZFP2	zinc finger protein 2
Sobic.005G070901	grey60	NA	NA
Sobic.004G069300	yellow	NA	NA
Sobic.009G123400	yellowgreen	NA	NA
Sobic.007G134260	blue	NA	NA
Sobic.007G158000	red	NA	NA
Sobic.001G205000	yellow	ATEB1C,ATEB1H1,EB1C	end binding protein 1C
Sobic.006G154500	turquoise	NA	GRAM domain-containing protein / ABA-responsive protein-related
Sobic.008G181100	turquoise	NA	NA
Sobic.005G004000	turquoise	NA	Homeodomain-like superfamily protein
Sobic.001G216500	brown	NA	SPFH/Band 7/PHB domain-containing membrane-associated protein family
Sobic.007G057400	red	NA	NA
Sobic.001G401900	greenyellow	NA	Nuclear transport factor 2 (NTF2) family protein
Sobic.002G233500	brown	UCC1	uclacyanin 1
Sobic.010G222300	lightyellow	ATBPM2,BPM2	BTB-POZ and MATH domain 2
Sobic.003G338700	lightyellow	NA	Bifunctional inhibitor/lipid-transfer protein/seed storage 2S albumin superfamily protein
Sobic.002G416600	turquoise	NA	Peroxidase superfamily protein
Sobic.003G157700	brown	NA	NA
Sobic.005G225700	brown	NA	C2H2-type zinc finger family protein
Sobic.005G016600	brown	NA	Protein of unknown function (DUF567)
Sobic.004G191300	turquoise	NA	NA
Sobic.003G214100	turquoise	NA	NA
Sobic.010G212700	turquoise	TET7	tetraspanin7
Sobic.001G346800	brown	ATOMT1,OMT1	O-methyltransferase 1
Sobic.009G197500	turquoise	NA	NA
Sobic.001G516400	green	NA	NA
Sobic.001G398000	red	NA	NA
Sobic.010G084300	brown	ATOPR2,OPR2	12-oxophytodienoate reductase 2
Sobic.002G381750	turquoise	ASK11,SK11	SKP1-like 11
Sobic.002G351400	red	ATOSM34,OSM34	osmotin 34
Sobic.001G362500	turquoise	NA	Major facilitator superfamily protein
Sobic.005G228250	yellow	NA	NB-ARC domain-containing disease resistance protein
Sobic.003G078501	green	NA	NA
Sobic.001G119000	red	ARPN	plantacyanin
Sobic.010G066601	turquoise	HCT	hydroxycinnamoyl-CoA shikimate/quinate hydroxycinnamoyl transferase
Sobic.009G147300	blue	NA	NA
Sobic.010G067300	lightgreen	NA	Leucine-rich receptor-like protein kinase family protein
Sobic.001G238500	grey60	ATSAGT1,GT,SAGT1,SGT1,UGT74F2	UDP-glucosyltransferase 74F2
Sobic.006G233600	lightgreen	EPF2	Putative membrane lipoprotein
Sobic.001G492400	lightgreen	FAR2,MS2	Jojoba acyl CoA reductase-related male sterility protein
Sobic.002G338400	brown	NA	Protein of unknown function (DUF1223)
Sobic.010G130700	red	NA	disease resistance family protein / LRR family protein
Sobic.004G287800	yellow	NA	NA
Sobic.001G432750	magenta	NA	NA
Sobic.001G190500	brown	NA	Disease resistance-responsive (dirigent-like protein) family protein
Sobic.002G343600	blue	FLOR1,FLR1	Leucine-rich repeat (LRR) family protein
Sobic.001G310000	brown	NA	NA
Sobic.003G068700	turquoise	AtEIL3,ATSLIM,EIL3,SLIM1	ETHYLENE-INSENSITIVE3-like 3
Sobic.003G266100	black	ESP4	HEAT repeat-containing protein
Sobic.004G178600	turquoise	NA	NA
Sobic.004G201300	brown	NA	Phototropic-responsive NPH3 family protein
Sobic.009G031100	purple	CPI1	cyclopropyl isomerase
Sobic.001G080200	yellow	NA	Peroxidase superfamily protein
Sobic.001G160000	brown	ATNEK2,NEK2	NIMA-related kinase 2
Sobic.004G061600	turquoise	NA	NA
Sobic.008G185132	brown	NA	NA
Sobic.010G177300	green	NA	Leucine-rich receptor-like protein kinase family protein
Sobic.006G091400	brown	ATFP8,ATRABD1,RABD1	Ras-related small GTP-binding family protein
Sobic.002G070800	brown	NA	UDP-Glycosyltransferase superfamily protein
Sobic.006G100400	green	NA	NA
Sobic.007G017700	turquoise	IQD18	IQ-domain 18
Sobic.005G188400	brown	NA	Remorin family protein
Sobic.002G265500	turquoise	ATSAGT1,GT,SAGT1,SGT1,UGT74F2	UDP-glucosyltransferase 74F2
Sobic.004G263700	brown	NA	NA
Sobic.003G409500	brown	NA	NA
Sobic.001G299600	salmon	GATA4	GATA transcription factor 4
Sobic.010G163732	yellow	NA	NA
Sobic.003G374400	tan	ATCLC-C,CLC-C	chloride channel C
Sobic.003G327500	green	AGR,AGR1,ATPIN2,EIR1,PIN2,WAV6	Auxin efflux carrier family protein
Sobic.002G164960	brown	NA	NA
Sobic.003G432700	yellow	NA	Curculin-like (mannose-binding) lectin family protein
Sobic.009G189900	turquoise	CLE26	CLAVATA3/ESR-RELATED 26
Sobic.002G164600	turquoise	NA	TPX2 (targeting protein for Xklp2) protein family
Sobic.010G008600	tan	ATCSLD3,CSLD3,KJK	cellulose synthase-like D3
Sobic.006G193000	turquoise	RHA3A	RING-H2 finger A3A
Sobic.004G357033	blue	NA	NA
Sobic.010G163400	darkgreen	ATCYP38,CYP38	cyclophilin 38
Sobic.009G218900	turquoise	NMT1,PEAMT,XPL1	S-adenosyl-L-methionine-dependent methyltransferases superfamily protein
Sobic.001G526900	turquoise	DMR6	2-oxoglutarate (2OG) and Fe(II)-dependent oxygenase superfamily protein
Sobic.003G031100	grey60	NA	basic helix-loop-helix (bHLH) DNA-binding family protein
Sobic.004G221500	turquoise	UBL5	ubiquitin-like protein 5
Sobic.006G197900	yellow	NA	NA
Sobic.002G367000	blue	NA	PLC-like phosphodiesterases superfamily protein
Sobic.003G117600	cyan	ATFPF1,FPF1	flowering promoting factor 1
Sobic.004G315300	turquoise	NA	DNA-3-methyladenine glycosylase (MAG)
Sobic.001G321600	turquoise	NA	NA
Sobic.001G337400	turquoise	NA	PLC-like phosphodiesterases superfamily protein
Sobic.008G042000	yellow	NA	F-box family protein
Sobic.007G009600	brown	NA	NA
Sobic.001G115001	green	NA	NA
Sobic.003G044600	darkgreen	DVL10,RTFL12	ROTUNDIFOLIA like 12
Sobic.001G508600	turquoise	NA	Zinc finger (C3HC4-type RING finger) family protein
Sobic.001G026700	brown	NA	Carbohydrate-binding X8 domain superfamily protein
Sobic.003G097500	blue	NA	NA
Sobic.003G027000	darkgreen	AG	K-box region and MADS-box transcription factor family protein
Sobic.004G221300	brown	NA	Nucleotide/sugar transporter family protein
Sobic.008G111150	lightgreen	NA	NA
Sobic.001G275800	brown	ATPTR2,ATPTR2-B,NTR1,PTR2,PTR2-B	peptide transporter 2
Sobic.004G253500	brown	NA	O-fucosyltransferase family protein
Sobic.006G121600	blue	CYP71A26	cytochrome P450, family 71, subfamily A, polypeptide 26
Sobic.003G144900	brown	NA	cAMP-regulated phosphoprotein 19-related protein
Sobic.001G095700	turquoise	BHLH92	basic helix-loop-helix (bHLH) DNA-binding superfamily protein
Sobic.007G059500	blue	NF-YB3	nuclear factor Y, subunit B3
Sobic.007G227300	royalblue	UCC1	uclacyanin 1
Sobic.001G482600	midnightblue	JAZ1,TIFY10A	jasmonate-zim-domain protein 1
Sobic.001G179300	green	NA	Dof-type zinc finger DNA-binding family protein
Sobic.010G207250	green	NA	NA
Sobic.007G167400	brown	NA	2-oxoglutarate (2OG) and Fe(II)-dependent oxygenase superfamily protein
Sobic.008G083300	turquoise	NA	Leucine-rich repeat protein kinase family protein
Sobic.002G185600	pink	NA	Major facilitator superfamily protein
Sobic.003G062200	blue	NA	NA
Sobic.001G435000	brown	NA	alpha/beta-Hydrolases superfamily protein
Sobic.001G463301	brown	NA	Uncharacterised protein family (UPF0497)
Sobic.009G178650	turquoise	NA	NA
Sobic.001G009500	lightcyan1	NA	hydroxyproline-rich glycoprotein family protein
Sobic.009G122600	red	LRP1	Lateral root primordium (LRP) protein-related
Sobic.009G241000	pink	KCS11	3-ketoacyl-CoA synthase 11
Sobic.002G008600	blue	ATWRKY57,WRKY57	WRKY DNA-binding protein 57
Sobic.010G018500	turquoise	NA	NA
Sobic.001G425600	black	NA	HSP20-like chaperones superfamily protein
Sobic.004G064500	turquoise	NA	Class I glutamine amidotransferase-like superfamily protein
Sobic.009G201500	black	ATHSP101,HOT1,HSP101	heat shock protein 101
Sobic.001G023500	brown	NA	NA
Sobic.004G086150	blue	NA	NA
Sobic.004G152900	blue	NA	Cytosol aminopeptidase family protein
Sobic.001G225300	grey60	NA	NA
Sobic.007G183600	turquoise	NA	NA
Sobic.002G038300	turquoise	CP33,PDE322	chloroplast RNA-binding protein 33
Sobic.006G230800	red	NA	Wound-responsive family protein
Sobic.003G272200	turquoise	AIB,ATAIB	ABA-inducible BHLH-type transcription factor
Sobic.001G512200	turquoise	NA	NA
Sobic.002G279600	green	NA	NA
Sobic.008G052000	brown	AtFAAH,FAAH	fatty acid amide hydrolase
Sobic.003G216000	sienna3	ABCG40,ATABCG40,ATPDR12,PDR12	pleiotropic drug resistance 12
Sobic.010G266400	white	NA	NA
Sobic.003G428800	green	BHLH038,ORG2	basic helix-loop-helix (bHLH) DNA-binding superfamily protein
Sobic.004G280301	brown	NA	Heavy metal transport/detoxification superfamily protein
Sobic.002G327900	lightyellow	NA	O-Glycosyl hydrolases family 17 protein
Sobic.002G201500	brown	NA	Gibberellin-regulated family protein
Sobic.006G148800	brown	ATPAL1,PAL1	PHE ammonia lyase 1
Sobic.004G121900	darkgrey	ATEXP11,ATEXPA11,ATHEXP ALPHA 1.14,EXP11,EXPA11	expansin 11
Sobic.007G147700	turquoise	NA	SAUR-like auxin-responsive protein family
Sobic.009G031000	purple	ATIREG3,IREG3,MAR1,RTS3	iron-regulated protein 3
Sobic.002G178400	turquoise	NA	NA
Sobic.010G230200	red	ATM1,ATMYB101,MYB101	myb domain protein 101
Sobic.004G066900	brown	NA	Protein kinase superfamily protein
Sobic.006G185000	turquoise	NA	NA
Sobic.003G271700	blue	NA	NA
Sobic.004G064400	turquoise	NA	Class I glutamine amidotransferase-like superfamily protein
Sobic.004G028700	turquoise	NA	Pectin lyase-like superfamily protein
Sobic.009G106960	turquoise	NA	MATE efflux family protein
Sobic.004G192001	green	NA	NA
Sobic.001G024100	lightcyan1	NA	Chaperone DnaJ-domain superfamily protein
Sobic.001G324000	turquoise	NA	F-box family protein
Sobic.001G519400	turquoise	3BETAHSD/D1,AT3BETAHSD/D1	3beta-hydroxysteroid-dehydrogenase/decarboxylase isoform 1
Sobic.006G078200	turquoise	ATHCHIB,B-CHI,CHI-B,HCHIB,PR-3,PR3	basic chitinase
Sobic.010G097000	turquoise	TBL27	TRICHOME BIREFRINGENCE-LIKE 27
Sobic.002G396200	turquoise	ATDEF1,PDF1A	peptide deformylase 1A
Sobic.001G421100	turquoise	NA	NA
Sobic.007G213800	green	NA	Calcium-binding EF-hand family protein
Sobic.003G282901	green	NA	Protein of unknown function, DUF584
Sobic.009G092200	turquoise	NA	NA
Sobic.007G095000	turquoise	CYP96A10	cytochrome P450, family 96, subfamily A, polypeptide 10
Sobic.008G111100	blue	ATPLT5,ATPMT5,PMT5	polyol/monosaccharide transporter 5
Sobic.010G214300	yellow	NA	NA
Sobic.010G099400	turquoise	MMP	matrix metalloproteinase
Sobic.010G108500	turquoise	NA	B-box type zinc finger protein with CCT domain
Sobic.002G318300	brown	NA	MATE efflux family protein
Sobic.008G147500	magenta	ATCYCD1;1,CYCD1;1	CYCLIN D1;1
Sobic.004G219700	greenyellow	WAK5	wall associated kinase 5
Sobic.007G089533	black	NA	NA
Sobic.006G110500	black	NA	NA
Sobic.001G125700	turquoise	ATLOX1,LOX1	lipoxygenase 1
Sobic.003G154900	blue	NA	NA
Sobic.008G107800	turquoise	NA	SWIB/MDM2 domain superfamily protein
Sobic.007G221700	turquoise	NA	NA
Sobic.003G364700	brown	NA	NA
Sobic.009G156600	brown	LAX1	like AUXIN RESISTANT 1
Sobic.001G151300	turquoise	NA	Tetratricopeptide repeat (TPR)-like superfamily protein
Sobic.006G151500	blue	ATCKX6,ATCKX7,CKX6	cytokinin oxidase/dehydrogenase 6
Sobic.010G084900	turquoise	NA	Protein kinase superfamily protein
Sobic.002G387600	brown	SUB1	calcium ion binding
Sobic.008G019466	black	NA	NA
Sobic.007G211600	brown	NA	nucleolar protein gar2-related
Sobic.010G250300	pink	NA	ENTH/ANTH/VHS superfamily protein
Sobic.001G468300	turquoise	NA	DNA glycosylase superfamily protein
Sobic.001G399300	turquoise	NA	Protein phosphatase 2C family protein
Sobic.002G113700	blue	NA	alpha/beta-Hydrolases superfamily protein
Sobic.006G216500	green	NA	SAUR-like auxin-responsive protein family
Sobic.009G077300	turquoise	NA	Protein kinase superfamily protein
Sobic.009G008800	pink	XCP1	xylem cysteine peptidase 1
Sobic.004G234600	turquoise	NA	RING/FYVE/PHD zinc finger superfamily protein
Sobic.003G261766	pink	NA	NA
Sobic.009G215000	turquoise	NA	NA
Sobic.005G051600	darkgrey	NA	Plant protein of unknown function (DUF247)
Sobic.002G304300	darkgrey	NA	Nodulin MtN21 /EamA-like transporter family protein
Sobic.009G048000	turquoise	ATVLN1,VLN1	villin-like 1
Sobic.002G152100	blue	AGAL2,AtAGAL2	alpha-galactosidase 2
Sobic.005G138600	turquoise	NA	DEAD/DEAH box helicase, putative
Sobic.004G205500	brown	NA	Ankyrin repeat family protein
Sobic.003G276000	yellow	ATWRKY51,WRKY51	WRKY DNA-binding protein 51
Sobic.002G387000	brown	NA	Protein of unknown function (DUF1997)
Sobic.003G430400	green	NA	Calcium-binding EF-hand family protein
Sobic.003G156900	yellow	NA	NA
Sobic.004G036200	pink	NAMT1	S-adenosyl-L-methionine-dependent methyltransferases superfamily protein
Sobic.004G050900	pink	NA	F-box/RNI-like superfamily protein
Sobic.001G318600	magenta	ATGSTU18,GST29,GSTU18	glutathione S-transferase TAU 18
Sobic.001G025201	lightyellow	NA	Heavy metal transport/detoxification superfamily protein
Sobic.002G416100	green	NA	NA
Sobic.007G006400	blue	NA	NA
Sobic.001G200100	brown	NA	NA
Sobic.001G307600	midnightblue	NA	NAD(P)-binding Rossmann-fold superfamily protein
Sobic.008G181300	turquoise	NA	ethylene-responsive nuclear protein / ethylene-regulated nuclear protein (ERT2)
Sobic.002G098100	pink	NA	NA
Sobic.004G223100	blue	ARR4,ATRR1,IBC7,MEE7	response regulator 4
Sobic.001G207600	magenta	ABCG11,ATWBC11,COF1,DSO,WBC11	white-brown complex homolog protein 11
Sobic.009G061300	turquoise	NA	NA
Sobic.003G396500	brown	ATHD2,ATHD2B,HD2,HD2B,HDA4,HDT02,HDT2	histone deacetylase 2B
Sobic.003G047450	turquoise	NA	NA
Sobic.004G212300	yellow	HCT	hydroxycinnamoyl-CoA shikimate/quinate hydroxycinnamoyl transferase
Sobic.003G333000	darkgrey	NA	Bifunctional inhibitor/lipid-transfer protein/seed storage 2S albumin superfamily protein
Sobic.001G541900	blue	ATNRT1,B-1,CHL1,CHL1-1,NRT1,NRT1.1	nitrate transporter 1.1
Sobic.003G214650	brown	NA	NA
Sobic.007G064900	black	ZIP5	zinc transporter 5 precursor
Sobic.001G236950	lightgreen	NA	NA
Sobic.005G165850	blue	NA	NA
Sobic.004G264000	brown	B120	S-locus lectin protein kinase family protein
Sobic.001G032100	turquoise	NA	NA
Sobic.004G327900	blue	NA	NA
Sobic.002G141200	blue	NA	DNA binding
Sobic.006G201400	turquoise	NA	NA
Sobic.002G120900	blue	NA	NA
Sobic.004G229300	salmon	EXO	Phosphate-responsive 1 family protein
Sobic.006G090300	blue	ARR3	response regulator 3
Sobic.003G359200	brown	NA	Protein of unknown function (DUF740)
Sobic.004G050200	pink	DFR,M318,TT3	dihydroflavonol 4-reductase
Sobic.004G201100	turquoise	CYP75B1,D501,TT7	Cytochrome P450 superfamily protein
Sobic.007G132600	royalblue	AtMYB20,MYB20	myb domain protein 20
Sobic.002G300000	greenyellow	ATEXLA1,ATEXPL1,ATHEXP BETA 2.1,EXLA1,EXPL1	expansin-like A1
Sobic.003G421700	green	BG3	beta-1,3-glucanase 3
Sobic.004G214000	blue	APT2,ATAPT2,PHT1.1	adenine phosphoribosyl transferase 2
Sobic.002G218200	darkred	NA	Protein kinase superfamily protein
Sobic.004G298600	turquoise	SGD9,SUVH5	SU(VAR)3-9 homolog 5
Sobic.001G089100	turquoise	NA	Glycosyl hydrolase family protein
Sobic.001G107100	brown	TUA6	Tubulin/FtsZ family protein
Sobic.003G221300	sienna3	NA	NA
Sobic.001G192100	blue	CYP76C1	cytochrome P450, family 76, subfamily C, polypeptide 1
Sobic.002G045200	brown	NA	Leucine-rich repeat protein kinase family protein
Sobic.001G510300	blue	CYP96A10	cytochrome P450, family 96, subfamily A, polypeptide 10
Sobic.006G204500	brown	NA	Pectinacetylesterase family protein
Sobic.009G012000	brown	NA	NA
Sobic.005G041450	blue	NA	NA
Sobic.001G278600	green	NA	NA
Sobic.001G533900	green	NA	NA
Sobic.003G141600	turquoise	NA	NA
Sobic.003G034800	pink	NA	Duplicated homeodomain-like superfamily protein
Sobic.009G085900	turquoise	TIP4;1	tonoplast intrinsic protein 4;1
Sobic.001G432700	turquoise	NA	NA
Sobic.003G246900	brown	ATRL6,RL6,RSM3	RAD-like 6
Sobic.002G103800	blue	AT-GDI1,ATGDI1,GDI1	guanosine nucleotide diphosphate dissociation inhibitor 1
Sobic.010G087600	purple	NA	HSP20-like chaperones superfamily protein
Sobic.004G071000	brown	ATCAD4,CAD,CAD-C,CAD4	GroES-like zinc-binding alcohol dehydrogenase family protein
Sobic.004G214500	brown	NA	Plant protein of unknown function (DUF869)
Sobic.005G120800	brown	NA	NA
Sobic.008G056700	brown	NA	NA
Sobic.001G103000	brown	NA	Core-2/I-branching beta-1,6-N-acetylglucosaminyltransferase family protein
Sobic.003G239300	brown	NA	GDSL-like Lipase/Acylhydrolase superfamily protein
Sobic.003G127100	turquoise	NA	Peroxidase superfamily protein
Sobic.004G297800	brown	NA	HXXXD-type acyl-transferase family protein
Sobic.005G004800	turquoise	TBL34	TRICHOME BIREFRINGENCE-LIKE 34
Sobic.004G013400	turquoise	NA	FKBP-like peptidyl-prolyl cis-trans isomerase family protein
Sobic.001G195200	turquoise	CYP89A6	cytochrome P450, family 87, subfamily A, polypeptide 6
Sobic.001G061900	turquoise	NA	O-Glycosyl hydrolases family 17 protein
Sobic.003G159200	pink	APP,ATPARP1,PARP1,PP	poly(ADP-ribose) polymerase
Sobic.008G035900	brown	NA	IQ calmodulin-binding motif family protein
Sobic.001G275600	turquoise	ATPTR2,ATPTR2-B,NTR1,PTR2,PTR2-B	peptide transporter 2
Sobic.002G408500	turquoise	NA	B-box type zinc finger protein with CCT domain
Sobic.002G192700	blue	NA	alpha/beta-Hydrolases superfamily protein
Sobic.010G143300	lightcyan	NA	Protein of Unknown Function (DUF239)
Sobic.004G032900	lightyellow	ATWEE1,WEE1	WEE1 kinase homolog
Sobic.003G027700	brown	NA	Core-2/I-branching beta-1,6-N-acetylglucosaminyltransferase family protein
Sobic.006G227200	brown	BAN	NAD(P)-binding Rossmann-fold superfamily protein
Sobic.006G282100	red	NA	Core-2/I-branching beta-1,6-N-acetylglucosaminyltransferase family protein
Sobic.003G371400	turquoise	NA	Major facilitator superfamily protein
Sobic.001G509100	turquoise	RIN13	RPM1 interacting protein 13
Sobic.010G269700	salmon	bHLH093	beta HLH protein 93
Sobic.002G352000	brown	NA	NA
Sobic.003G404600	brown	NA	Nucleotide-diphospho-sugar transferase family protein
Sobic.003G146300	brown	NA	NA
Sobic.009G197700	blue	NA	NA
Sobic.003G271500	turquoise	NA	NA
Sobic.003G337100	salmon	NA	Protein of unknown function (DUF3133)
Sobic.008G032000	violet	CIPK10,PKS2,SIP1,SNRK3.8	SOS3-interacting protein 1
Sobic.008G050600	turquoise	NA	Integrase-type DNA-binding superfamily protein
Sobic.004G132900	green	iqd21	IQ-domain 21
Sobic.009G176400	darkgreen	CYP714A1	cytochrome P450, family 714, subfamily A, polypeptide 1
Sobic.001G323701	yellow	NA	CCCH-type zinc fingerfamily protein with RNA-binding domain
Sobic.008G182500	turquoise	ATOSM34,OSM34	osmotin 34
Sobic.006G211400	turquoise	ATKS,ATKS1,GA2,KS,KS1	Terpenoid cyclases/Protein prenyltransferases superfamily protein
Sobic.001G412350	turquoise	NA	NA
Sobic.001G086200	brown	COB	COBRA-like extracellular glycosyl-phosphatidyl inositol-anchored protein family
Sobic.001G346500	lightgreen	atcax2,CAX2	cation exchanger 2
Sobic.001G079900	turquoise	NA	Family of unknown function (DUF566)
Sobic.003G125751	turquoise	NA	NA
Sobic.006G089000	turquoise	NA	basic helix-loop-helix (bHLH) DNA-binding superfamily protein
Sobic.007G084200	brown	NA	Ubiquitin-specific protease family C19-related protein
Sobic.004G084800	darkmagenta	NA	NA
Sobic.007G143100	red	NA	NA
Sobic.009G049100	brown	NA	NA
Sobic.008G190600	turquoise	NA	FAD/NAD(P)-binding oxidoreductase family protein
Sobic.009G048100	brown	NA	alpha/beta-Hydrolases superfamily protein
Sobic.002G328300	turquoise	NA	O-Glycosyl hydrolases family 17 protein
Sobic.001G148600	turquoise	NA	HSP20-like chaperones superfamily protein
Sobic.010G047300	yellow	NA	GDSL-like Lipase/Acylhydrolase superfamily protein
Sobic.008G130800	turquoise	ATGPAT2,GPAT2	glycerol-3-phosphate acyltransferase 2
Sobic.003G337400	red	ATC4H,C4H,CYP73A5,REF3	cinnamate-4-hydroxylase
Sobic.003G335700	brown	ATCHX15,CHX15	cation/hydrogen exchanger 15
Sobic.001G207100	salmon	NA	NA
Sobic.K044400	brown	ATGH9A2,KOR2	Six-hairpin glycosidases superfamily protein
Sobic.002G411900	brown	NA	Calcium-dependent lipid-binding (CaLB domain) family protein
Sobic.008G049000	brown	NA	diacylglycerol acyltransferase family
Sobic.006G139300	turquoise	NA	Plant protein of unknown function (DUF869)
Sobic.002G086700	black	NA	NA
Sobic.009G098400	green	SCN1	Immunoglobulin E-set superfamily protein
Sobic.001G063500	brown	FLA17	FASCICLIN-like arabinogalactan protein 17 precursor
Sobic.004G190500	sienna3	ATSUC3,ATSUT2,SUC3,SUT2	sucrose transporter 2
Sobic.005G230200	green	ATGRAS2,GRAS2,SCL14	SCARECROW-like 14
Sobic.001G381000	turquoise	NA	NA
Sobic.008G036900	green	NA	myb-like transcription factor family protein
Sobic.010G240300	green	BGLU44	B-S glucosidase 44
Sobic.004G215600	turquoise	MER3,RCK	ATP binding;ATP-dependent helicases;DNA helicases
Sobic.006G219700	red	NOI	RPM1-interacting protein 4 (RIN4) family protein
Sobic.002G265800	turquoise	ATSAGT1,GT,SAGT1,SGT1,UGT74F2	UDP-glucosyltransferase 74F2
Sobic.001G158000	plum1	NA	selenium binding
Sobic.001G189700	blue	NA	DNAJ heat shock N-terminal domain-containing protein
Sobic.001G169500	white	NA	NA
Sobic.001G179740	red	CAS1	cycloartenol synthase 1
Sobic.001G086050	brown	NA	NA
Sobic.004G265132	turquoise	NA	NA
Sobic.003G388300	darkmagenta	RNS2	ribonuclease 2
Sobic.009G070800	turquoise	NA	HAD superfamily, subfamily IIIB acid phosphatase
Sobic.002G214200	brown	NA	Riboflavin synthase-like superfamily protein
Sobic.009G095200	green	NA	NA
Sobic.002G223900	tan	NA	F-box/RNI-like superfamily protein
Sobic.008G132500	lightyellow	ATPDR3,PDR3	pleiotropic drug resistance 3
Sobic.005G169000	midnightblue	KCS4	3-ketoacyl-CoA synthase 4
Sobic.001G305300	purple	ATROPGEF3,ROPGEF3	RHO guanyl-nucleotide exchange factor 3
Sobic.006G219200	brown	ATBAG1,BAG1	BCL-2-associated athanogene 1
Sobic.009G044501	lightgreen	NA	NA
Sobic.003G017300	black	NA	CTP synthase family protein
Sobic.005G136200	turquoise	ATCHS,CHS,TT4	Chalcone and stilbene synthase family protein
Sobic.002G232900	red	NA	basic helix-loop-helix (bHLH) DNA-binding superfamily protein
Sobic.002G385000	turquoise	NA	NA
Sobic.002G391700	red	NA	Peroxidase superfamily protein
Sobic.005G088300	brown	NA	Protein of unknown function, DUF538
Sobic.002G216100	turquoise	CYP75B1,D501,TT7	Cytochrome P450 superfamily protein
Sobic.009G253700	purple	ATPI4K GAMMA 4,PI4K GAMMA 4,UBDK GAMMA 4	phosphoinositide 4-kinase gamma 4
Sobic.008G004200	brown	NA	Homeodomain-like superfamily protein
Sobic.001G112100	midnightblue	ATMAP65-6,MAP65-6	Microtubule associated protein (MAP65/ASE1) family protein
Sobic.006G125600	purple	ATKCR1,KCR1,YBR159	beta-ketoacyl reductase 1
Sobic.003G006100	turquoise	ZAR1	HOPZ-ACTIVATED RESISTANCE 1
Sobic.005G135800	red	ATCHS,CHS,TT4	Chalcone and stilbene synthase family protein
Sobic.004G169300	turquoise	PUB23	plant U-box 23
Sobic.004G241850	brown	NA	NA
Sobic.003G055450	brown	NA	NA
Sobic.007G180200	brown	NA	NC domain-containing protein-related
Sobic.005G010100	turquoise	NA	BTB/POZ domain-containing protein
Sobic.010G164900	purple	NA	SWIM zinc finger family protein / mitogen-activated protein kinase kinase kinase (MAPKKK)-related
Sobic.003G302000	turquoise	NA	NA
Sobic.001G142400	turquoise	NA	Protein kinase superfamily protein
Sobic.007G091900	brown	NA	Protein kinase superfamily protein
Sobic.005G042700	yellow	ATOFP13,OFP13	ovate family protein 13
Sobic.009G049000	lightgreen	NA	NA
Sobic.003G203500	purple	ALDH1A,ALDH2C4,REF1	aldehyde dehydrogenase 2C4
Sobic.003G018000	turquoise	NA	NA
Sobic.010G091100	royalblue	DOGT1,UGT73C5	don-glucosyltransferase 1
Sobic.001G322100	brown	NA	alpha/beta-Hydrolases superfamily protein
Sobic.006G119600	midnightblue	NA	C2 calcium/lipid-binding and GRAM domain containing protein
Sobic.008G107600	turquoise	NA	NA
Sobic.002G384100	yellow	NA	NA
Sobic.002G267100	turquoise	ATMYC2,JAI1,JIN1,MYC2,RD22BP1,ZBF1	Basic helix-loop-helix (bHLH) DNA-binding family protein
Sobic.004G303400	brown	AtMYB17,MYB17	myb domain protein 17
Sobic.007G003500	brown	CYP71B34	cytochrome P450, family 71, subfamily B, polypeptide 34
Sobic.010G155500	brown	NA	Glycosyl hydrolase superfamily protein
Sobic.003G444400	turquoise	ATEXP16,ATEXPA16,ATHEXP ALPHA 1.7,EXP16,EXPA16	expansin A16
Sobic.001G319600	green	ATGSTU17,ERD9,GST30,GST30B	Glutathione S-transferase family protein
Sobic.010G037600	brown	NA	GDSL-like Lipase/Acylhydrolase superfamily protein
Sobic.005G183100	turquoise	NA	P-loop containing nucleoside triphosphate hydrolases superfamily protein
Sobic.004G056800	yellow	LCR74,PDF2.5	Scorpion toxin-like knottin superfamily protein
Sobic.008G012500	brown	NA	NA
Sobic.001G494400	brown	NA	Protein of unknown function, DUF593
Sobic.002G268300	brown	KCS4	3-ketoacyl-CoA synthase 4
Sobic.010G268500	brown	LAC14	laccase 14
Sobic.005G063800	brown	NA	Ankyrin repeat family protein
Sobic.002G279400	turquoise	NA	Protein of unknown function (DUF630) ;Protein of unknown function (DUF632)
Sobic.006G253801	turquoise	NA	SAUR-like auxin-responsive protein family
Sobic.010G062300	turquoise	NA	Plant protein of unknown function (DUF247)
Sobic.002G213500	turquoise	NA	SAUR-like auxin-responsive protein family
Sobic.004G344100	brown	NA	GDSL-like Lipase/Acylhydrolase superfamily protein
Sobic.001G272800	brown	NA	NB-ARC domain-containing disease resistance protein
Sobic.010G267200	turquoise	NA	DPP6 N-terminal domain-like protein
Sobic.007G005000	turquoise	NA	NA
Sobic.003G033900	turquoise	ACS7,ATACS7	1-amino-cyclopropane-1-carboxylate synthase 7
Sobic.009G037300	brown	CHAT	acetyl CoA:(Z)-3-hexen-1-ol acetyltransferase
Sobic.001G343100	skyblue3	3BETAHSD/D1,AT3BETAHSD/D1	3beta-hydroxysteroid-dehydrogenase/decarboxylase isoform 1
Sobic.003G191400	darkorange	NA	Protein of unknown function, DUF538
Sobic.007G147200	brown	NA	Subtilase family protein
Sobic.004G328800	turquoise	NA	HXXXD-type acyl-transferase family protein
Sobic.001G388400	turquoise	NA	NA
Sobic.008G144600	turquoise	CYP81D8	cytochrome P450, family 81, subfamily D, polypeptide 8
Sobic.004G150800	darkgreen	NA	NA
Sobic.007G066608	brown	NA	RmlC-like cupins superfamily protein
Sobic.010G071400	brown	NA	NA
Sobic.007G124700	turquoise	NA	NA
Sobic.004G295200	brown	NA	Plant protein of unknown function (DUF828) with plant pleckstrin homology-like region
Sobic.001G466000	red	NA	Glycosyl hydrolase family 10 protein
Sobic.002G217300	pink	ATGEX1,GEX1	gamete expressed protein 1
Sobic.005G156100	brown	LACS2,LRD2	long-chain acyl-CoA synthetase 2
Sobic.004G205300	tan	HTA11	histone H2A 11
Sobic.003G410700	brown	ATGUT1,GUT2,IRX10	Exostosin family protein
Sobic.001G035100	turquoise	NA	C2H2-type zinc finger family protein
Sobic.009G102800	brown	MRH1	Leucine-rich repeat protein kinase family protein
Sobic.002G054500	darkgreen	NA	NA
Sobic.009G258800	turquoise	NA	NA
Sobic.004G154100	purple	NA	NA
Sobic.007G196300	turquoise	NA	ubiquitin-associated (UBA)/TS-N domain-containing protein
Sobic.002G241100	brown	GAUT4	galacturonosyltransferase 4
Sobic.010G173700	turquoise	TET2	tetraspanin2
Sobic.001G141100	yellowgreen	NA	basic helix-loop-helix (bHLH) DNA-binding superfamily protein
Sobic.008G012300	lightyellow	ARR9,ATRR4	response regulator 9
Sobic.006G169200	black	HAT3	homeobox-leucine zipper protein 3
Sobic.010G124800	turquoise	RLK	receptor lectin kinase
Sobic.007G183500	turquoise	NA	NB-ARC domain-containing disease resistance protein
Sobic.003G017200	black	FT	PEBP (phosphatidylethanolamine-binding protein) family protein
Sobic.003G050300	turquoise	NA	Peroxidase superfamily protein
Sobic.010G196200	brown	AIR3	Subtilisin-like serine endopeptidase family protein
Sobic.003G422600	blue	BAT1	bidirectional amino acid transporter 1
Sobic.009G130100	plum1	ATHCHIB,B-CHI,CHI-B,HCHIB,PR-3,PR3	basic chitinase
Sobic.004G064000	brown	CER3,FLP1,WAX2,YRE	Fatty acid hydroxylase superfamily
Sobic.001G354900	purple	NA	NA
Sobic.001G307500	blue	NA	NA
Sobic.001G206200	salmon	PORA	protochlorophyllide oxidoreductase A
Sobic.003G278400	turquoise	NA	Protein of unknown function (DUF581)
Sobic.005G228100	yellow	NA	NA
Sobic.007G145600	turquoise	4CL2,AT4CL2	4-coumarate:CoA ligase 2
Sobic.001G166800	brown	CYCD5;1	cyclin d5;1
Sobic.010G124500	purple	ATKCR1,KCR1,YBR159	beta-ketoacyl reductase 1
Sobic.004G232700	brown	NA	Lipase/lipooxygenase, PLAT/LH2 family protein
Sobic.009G172500	turquoise	PYD4	PYRIMIDINE 4
Sobic.001G490700	turquoise	NA	Pentatricopeptide repeat (PPR) superfamily protein
Sobic.002G341900	green	NA	NA
Sobic.002G378500	blue	NA	NA
Sobic.004G319700	turquoise	NA	Integrase-type DNA-binding superfamily protein
Sobic.003G025800	blue	NA	NA
Sobic.001G149100	turquoise	CRR22	Pentatricopeptide repeat (PPR) superfamily protein
Sobic.007G050650	brown	NA	NA
Sobic.010G158200	green	NA	Protein of unknown function (DUF679)
Sobic.006G146500	green	RPS2	NB-ARC domain-containing disease resistance protein
Sobic.001G088300	lightyellow	NA	NA
Sobic.003G315500	black	NA	NA
Sobic.007G051100	purple	NA	SCAMP family protein
Sobic.009G002500	green	ATPGIP1,PGIP1	polygalacturonase inhibiting protein 1
Sobic.007G120000	grey60	ATATH6,ATH6	ABC2 homolog 6
Sobic.002G109100	yellow	DIR1	Bifunctional inhibitor/lipid-transfer protein/seed storage 2S albumin superfamily protein
Sobic.003G142400	turquoise	NA	Tetratricopeptide repeat (TPR)-like superfamily protein
Sobic.001G011600	blue	NA	NA
Sobic.010G021900	turquoise	NA	damaged DNA binding;exodeoxyribonuclease IIIs
Sobic.009G124800	brown	NA	RING/U-box superfamily protein
Sobic.006G056400	turquoise	JAS1,JAZ10,TIFY9	jasmonate-zim-domain protein 10
Sobic.002G163950	green	NA	NA
Sobic.009G070700	turquoise	NA	HAD superfamily, subfamily IIIB acid phosphatase
Sobic.007G178900	brown	NA	alpha/beta-Hydrolases superfamily protein
Sobic.001G369550	blue	NA	NA
Sobic.002G314100	turquoise	NA	Ribosomal RNA adenine dimethylase family protein
Sobic.001G206800	turquoise	NA	NA
Sobic.008G078600	brown	NA	Zinc-binding dehydrogenase family protein
Sobic.010G006800	turquoise	NA	nodulin MtN21 /EamA-like transporter family protein
Sobic.006G118400	turquoise	NA	2-oxoglutarate (2OG) and Fe(II)-dependent oxygenase superfamily protein
Sobic.002G064400	turquoise	NA	transferases, transferring glycosyl groups
Sobic.001G185400	white	NA	MATE efflux family protein
Sobic.001G235100	turquoise	TRFL3	TRF-like 3
Sobic.010G133225	blue	NA	NA
Sobic.003G027300	red	RALFL33	ralf-like 33
Sobic.003G106500	turquoise	NA	NA
Sobic.001G467500	yellow	NA	NA
Sobic.001G225200	turquoise	NA	NA
Sobic.010G160200	brown	NA	NA
Sobic.010G210600	turquoise	J8	Chaperone DnaJ-domain superfamily protein
Sobic.005G136800	turquoise	ATCHS,CHS,TT4	Chalcone and stilbene synthase family protein
Sobic.010G216800	turquoise	NA	NA
Sobic.004G244600	turquoise	AtGH9B8,GH9B8	glycosyl hydrolase 9B8
Sobic.007G119500	turquoise	NA	Protein of unknown function (DUF810)
Sobic.009G100000	turquoise	NA	NA
Sobic.003G034500	turquoise	ATMYB38,BIT1,MYB38,RAX2	Duplicated homeodomain-like superfamily protein
Sobic.002G207300	tan	TET8	tetraspanin8
Sobic.002G117300	blue	NA	Pathogenesis-related thaumatin superfamily protein
Sobic.001G179100	turquoise	PIFI	post-illumination chlorophyll fluorescence increase
Sobic.003G064300	blue	NA	NA
Sobic.003G286700	turquoise	AT-HSFC1,HSFC1	heat shock transcription factor C1
Sobic.003G364300	turquoise	ATCHIA,CHIA	chitinase A
Sobic.007G129100	lightgreen	NA	NA
Sobic.009G140150	pink	ATMLO1,MLO1	Seven transmembrane MLO family protein
Sobic.010G070100	pink	NA	Protein kinase protein with adenine nucleotide alpha hydrolases-like domain
Sobic.005G075800	turquoise	NA	NB-ARC domain-containing disease resistance protein
Sobic.010G189700	brown	NA	Eukaryotic aspartyl protease family protein
Sobic.004G319800	turquoise	ATCPN21,CHCPN10,CPN10,CPN20,CPN21	chaperonin 20
Sobic.009G204100	green	ATOXS3,OXS3	oxidative stress 3
Sobic.006G123400	black	NA	F-box family protein
Sobic.007G004900	blue	NA	NA
Sobic.006G078100	blue	NA	FAD/NAD(P)-binding oxidoreductase family protein
Sobic.002G046900	lightyellow	NA	HNH endonuclease
Sobic.002G007200	brown	AtENODL20,ENODL20	early nodulin-like protein 20
Sobic.003G234701	lightcyan1	NA	Exostosin family protein
Sobic.001G492800	brown	NA	Protein of unknown function (DUF620)
Sobic.001G100501	green	NA	NA
Sobic.003G416000	yellow	NA	NA
Sobic.001G093000	green	NA	HXXXD-type acyl-transferase family protein
Sobic.008G103400	turquoise	MRH6	Adenine nucleotide alpha hydrolases-like superfamily protein
Sobic.002G207000	turquoise	NA	NA
Sobic.010G114000	turquoise	ATAVP3,AtVHP1;1,AVP-3,AVP1	Inorganic H pyrophosphatase family protein
Sobic.006G202600	red	AOX1B	alternative oxidase 1B
Sobic.004G005700	magenta	NA	NA
Sobic.010G177600	red	NA	O-Glycosyl hydrolases family 17 protein
Sobic.001G392700	salmon	AIL5,CHO1,EMK	AINTEGUMENTA-like 5
Sobic.003G027400	white	NA	VQ motif-containing protein
Sobic.008G078800	magenta	CYP51,CYP51A2,CYP51G1,EMB1738	CYTOCHROME P450 51G1
Sobic.009G078600	black	NA	GDSL-like Lipase/Acylhydrolase superfamily protein
Sobic.001G440401	grey60	NA	Protein kinase family protein with leucine-rich repeat domain
Sobic.002G282300	green	NA	NA
Sobic.005G095680	blue	NA	NB-ARC domain-containing disease resistance protein
Sobic.001G400601	red	NA	NA
Sobic.001G194600	brown	AT-GT2,GT2	Duplicated homeodomain-like superfamily protein
Sobic.001G484000	brown	NA	alpha/beta-Hydrolases superfamily protein
Sobic.010G097900	turquoise	NA	Protein of unknown function (DUF679)
Sobic.001G282400	lightgreen	AtWRKY35,MEE24,WRKY35	WRKY DNA-binding protein 35
Sobic.002G401200	turquoise	scpl40	serine carboxypeptidase-like 40
Sobic.010G134700	black	ATFKBP65,FKBP65,ROF2	FKBP-type peptidyl-prolyl cis-trans isomerase family protein
Sobic.009G072500	greenyellow	NDL1	N-MYC downregulated-like 1
Sobic.009G153900	grey60	ATOFP6,OFP6	ovate family protein 6
Sobic.002G289350	turquoise	NA	NA
Sobic.010G218900	pink	ASK11,SK11	SKP1-like 11
Sobic.001G003400	magenta	NA	Heavy metal transport/detoxification superfamily protein
Sobic.003G079775	black	NA	NA
Sobic.005G224900	green	ATCHIA,CHIA	chitinase A
Sobic.006G106600	royalblue	NA	P-loop containing nucleoside triphosphate hydrolases superfamily protein
Sobic.001G502500	brown	NA	RING/U-box superfamily protein
Sobic.002G068600	turquoise	NA	Oxoglutarate/iron-dependent oxygenase
Sobic.008G098098	yellow	NA	Protein of unknown function, DUF593
Sobic.003G423700	turquoise	ATMUS81,MUS81	Restriction endonuclease, type II-like superfamily protein
Sobic.006G163200	brown	COBL1	COBRA-like protein 1 precursor
Sobic.001G295000	salmon	CYCP4;1	cyclin p4;1
Sobic.001G493900	brown	BGAL3	beta-galactosidase 3
Sobic.002G010000	yellow	NA	Haloacid dehalogenase-like hydrolase (HAD) superfamily protein
Sobic.005G095000	black	RPM1,RPS3	NB-ARC domain-containing disease resistance protein
Sobic.006G089300	turquoise	NA	Major facilitator superfamily protein
Sobic.003G208800	brown	NA	Eukaryotic aspartyl protease family protein
Sobic.003G022200	brown	NA	Protein of unknown function, DUF538
Sobic.003G435700	turquoise	NA	NA
Sobic.010G134650	darkgrey	NA	NA
Sobic.004G266200	yellow	DOF5.6,HCA2	Dof-type zinc finger DNA-binding family protein
Sobic.006G162100	brown	NA	Lactoylglutathione lyase / glyoxalase I family protein
Sobic.009G106900	turquoise	NA	MATE efflux family protein
Sobic.003G204750	saddlebrown	NA	NA
Sobic.003G311200	pink	NA	NA
Sobic.004G090000	pink	NA	NA
Sobic.001G378600	royalblue	ATL2,TL2	TOXICOS EN LEVADURA 2
Sobic.005G110457	darkgreen	NA	Glycosyl hydrolase family protein
Sobic.010G115450	lightyellow	NA	GRAS family transcription factor
Sobic.004G345001	blue	NA	NA
Sobic.007G197700	brown	NA	basic helix-loop-helix (bHLH) DNA-binding superfamily protein
Sobic.004G202400	yellow	ATNRT3.1,NRT3.1,WR3	nitrate transmembrane transporters
Sobic.009G038501	brown	NA	NA
Sobic.006G075200	yellow	NA	Aluminium activated malate transporter family protein
Sobic.003G203200	white	AGP41	arabinogalactan protein 41
Sobic.001G165700	grey	NA	RING/FYVE/PHD zinc finger superfamily protein
Sobic.010G012700	black	AAA1,ATKTN1,BOT1,ERH3,FRA2,FRC2,FTR,KTN1,LUE1	P-loop containing nucleoside triphosphate hydrolases superfamily protein
Sobic.002G087600	black	NA	F-box/RNI-like superfamily protein
Sobic.007G113500	black	NA	NA
Sobic.001G489550	black	NA	NA
Sobic.006G039600	orange	NA	NA
Sobic.010G116800	black	NA	DNA topoisomerase, type IA, core
Sobic.002G137850	black	NA	NA
Sobic.002G320300	black	NA	Duplicated homeodomain-like superfamily protein
Sobic.009G061400	turquoise	GSO1	Leucine-rich repeat transmembrane protein kinase
Sobic.002G372900	black	NA	NA
Sobic.003G372750	salmon	NA	NA
Sobic.001G083300	lightsteelblue1	NA	Transducin/WD40 repeat-like superfamily protein
Sobic.005G046001	black	NA	NA
Sobic.001G382266	black	NA	NA
Sobic.007G054700	black	ATHAP5B,HAP5B,NF-YC2	nuclear factor Y, subunit C2
Sobic.004G045500	black	NA	Leucine-rich receptor-like protein kinase family protein
Sobic.002G094100	turquoise	NA	ATP binding microtubule motor family protein
Sobic.007G151900	blue	EDA3	DnaJ/Hsp40 cysteine-rich domain superfamily protein
Sobic.007G124301	brown	NA	VQ motif-containing protein
Sobic.003G106800	yellow	HYD1	C-8,7 sterol isomerase
Sobic.001G510000	turquoise	CYP96A10	cytochrome P450, family 96, subfamily A, polypeptide 10
Sobic.001G423200	turquoise	NA	Tetratricopeptide repeat (TPR)-like superfamily protein
Sobic.010G193400	blue	NA	GDSL-like Lipase/Acylhydrolase superfamily protein
Sobic.010G001700	purple	NA	GDSL-like Lipase/Acylhydrolase superfamily protein
Sobic.006G221500	brown	ATS2,EMB1995,LPAT1	Phospholipid/glycerol acyltransferase family protein
Sobic.005G091200	pink	NA	NA
Sobic.001G129150	blue	APK3	adenosine-5\'-phosphosulfate (APS) kinase 3
Sobic.003G326200	green	NA	Bifunctional inhibitor/lipid-transfer protein/seed storage 2S albumin superfamily protein
Sobic.008G056500	grey60	NA	NA
Sobic.009G260550	pink	NA	NA
Sobic.002G217800	darkgrey	NA	F-box/RNI-like superfamily protein
Sobic.010G170300	turquoise	BGLU11	beta glucosidase 11
Sobic.001G357000	turquoise	ZFP3	zinc finger protein 3
Sobic.007G155000	brown	ACA7,ATACA7	alpha carbonic anhydrase 7
Sobic.009G152000	blue	NA	Integral membrane Yip1 family protein
Sobic.010G077250	turquoise	NA	NA
Sobic.009G174800	blue	ATH9,TH9,TRX H9	thioredoxin H-type 9
Sobic.001G109100	turquoise	NA	GRAS family transcription factor
Sobic.003G009400	turquoise	EDA35	temperature sensing protein-related
Sobic.001G460000	brown	GAUT14	galacturonosyltransferase 14
Sobic.007G057700	darkgreen	NA	NA
Sobic.001G046400	turquoise	NA	Protein of unknown function, DUF642
Sobic.002G109200	blue	NA	NA
Sobic.006G113950	pink	NA	NA
Sobic.009G015500	turquoise	NA	NA
Sobic.002G050900	green	NA	Leucine-rich repeat (LRR) family protein
Sobic.004G098100	turquoise	ATOXS3,OXS3	oxidative stress 3
Sobic.009G164800	magenta	NA	NAD(P)-binding Rossmann-fold superfamily protein
Sobic.001G244900	steelblue	NA	DNAse I-like superfamily protein
Sobic.004G199800	blue	NA	NA
Sobic.002G337800	darkolivegreen	ATM4,ATMYB102,MYB102	MYB-like 102
Sobic.001G274600	turquoise	NA	NAD(P)-linked oxidoreductase superfamily protein
Sobic.004G080350	pink	NA	NA
Sobic.010G048700	turquoise	NA	Actin cross-linking protein
Sobic.005G079025	brown	NA	NA
Sobic.008G087866	blue	NA	NA
Sobic.003G240300	turquoise	ATBPM6,BPM6	BTB-POZ and MATH domain 6
Sobic.004G334501	grey60	NA	Protein of unknown function (DUF3531)
Sobic.001G004550	pink	NA	NA
Sobic.005G008850	pink	NA	NA
Sobic.008G057600	blue	NA	Transducin/WD40 repeat-like superfamily protein
Sobic.004G269300	black	NA	NA
Sobic.002G365200	pink	NA	NA
Sobic.006G119300	turquoise	NA	NA
Sobic.005G070000	pink	WAK2	wall-associated kinase 2
Sobic.002G274600	pink	NA	Protein kinase superfamily protein
Sobic.001G412300	turquoise	NA	NA
Sobic.003G300600	pink	KAT1	potassium channel in Arabidopsis thaliana 1
Sobic.007G137501	turquoise	NA	NA
Sobic.001G414800	turquoise	NA	Disease resistance-responsive (dirigent-like protein) family protein
Sobic.006G247000	pink	NA	Integrase-type DNA-binding superfamily protein
Sobic.003G414400	blue	NA	ARM repeat superfamily protein
Sobic.004G342700	pink	NA	Calcium-dependent lipid-binding (CaLB domain) family protein
Sobic.010G010000	pink	NA	Plant protein of unknown function (DUF247)
Sobic.010G135900	turquoise	NA	NA
Sobic.002G381400	tan	NA	Haloacid dehalogenase-like hydrolase (HAD) superfamily protein
Sobic.001G231300	orange	NA	photosystem II reaction center protein N
Sobic.003G110200	turquoise	NA	Zinc-binding dehydrogenase family protein
Sobic.001G494300	turquoise	TOP3A	topoisomerase 3alpha
Sobic.007G222400	turquoise	NA	NA
Sobic.005G017000	turquoise	NA	Protein kinase superfamily protein
Sobic.001G037150	blue	NA	NA
Sobic.003G368450	brown	NA	NA
Sobic.001G072400	green	NA	NA
Sobic.001G163800	blue	anac058,NAC058	NAC domain containing protein 58
Sobic.003G429300	red	NQR	NADPH:quinone oxidoreductase
Sobic.007G184800	brown	NA	Basic-leucine zipper (bZIP) transcription factor family protein
Sobic.008G150800	violet	AtRLP45,RLP45	receptor like protein 45
Sobic.009G250200	brown	NA	Transmembrane amino acid transporter family protein
Sobic.006G063001	blue	NA	NA
Sobic.010G048900	turquoise	NA	NA
Sobic.009G175100	turquoise	NA	Leucine-rich repeat protein kinase family protein
Sobic.002G023000	grey60	WAK2	wall-associated kinase 2
Sobic.006G201450	turquoise	NA	NA
Sobic.006G246500	lightyellow	NA	lectin protein kinase family protein
Sobic.004G116400	blue	HS,HWS	Galactose oxidase/kelch repeat superfamily protein
Sobic.004G340200	purple	ATCCR1,CCR1,IRX4	cinnamoyl coa reductase 1
Sobic.003G356100	turquoise	CRR2	Tetratricopeptide repeat (TPR)-like superfamily protein
Sobic.003G402550	lightgreen	NA	NA
Sobic.002G385200	turquoise	NA	Pentatricopeptide repeat (PPR) superfamily protein
Sobic.001G521400	pink	NA	NA
Sobic.006G007100	turquoise	NA	Cysteine proteinases superfamily protein
Sobic.004G002300	green	EDR2	ENHANCED DISEASE RESISTANCE 2
Sobic.004G108501	pink	NA	NA
Sobic.010G188700	pink	NA	NA
Sobic.010G031100	pink	NA	early nodulin-related
Sobic.004G127066	pink	NA	NA
Sobic.002G318100	pink	NA	NA
Sobic.001G415800	darkolivegreen	ZYP1,ZYP1b	Myosin heavy chain-related protein
Sobic.001G252900	pink	AtPPa1,PPa1	pyrophosphorylase 1
Sobic.006G007600	darkolivegreen	NA	NA
Sobic.006G242800	pink	NA	NA
Sobic.005G018500	pink	ANAC029,ATNAP,NAP	NAC-like, activated by AP3/PI
Sobic.010G270200	pink	ATSEN1,DIN1,SEN1	Rhodanese/Cell cycle control phosphatase superfamily protein
Sobic.003G343300	pink	YSL7	YELLOW STRIPE like 7
Sobic.004G337950	pink	NA	NA
Sobic.010G048966	brown	NA	NA
Sobic.001G146450	pink	NA	NA
Sobic.005G103650	pink	NA	NA
Sobic.004G345300	brown	NA	NA
Sobic.003G124400	pink	NA	NA
Sobic.004G124601	blue	NA	NA
Sobic.002G182800	green	NA	Protein of unknown function (DUF761)
Sobic.006G267400	darkgrey	NA	NA
Sobic.002G395400	darkgrey	NA	NA
Sobic.006G144600	turquoise	arpc2b	actin-related protein C2B
Sobic.006G225000	red	NA	NA
Sobic.003G378700	darkgrey	BIP,BIP2	Heat shock protein 70 (Hsp 70) family protein
Sobic.010G064800	darkgrey	CKI1	Signal transduction histidine kinase
Sobic.009G077000	ivory	NA	MATE efflux family protein
Sobic.004G172350	darkgrey	NA	NA
Sobic.003G291100	turquoise	NA	NA
Sobic.006G138700	darkgrey	NA	NA
Sobic.004G054900	darkgrey	NA	NA
Sobic.007G098950	brown	NA	NA
Sobic.004G162100	darkgrey	NA	NA
Sobic.008G100600	darkgrey	GNL2	GNOM-like 2
Sobic.003G240200	turquoise	NA	NA
Sobic.003G392275	turquoise	NA	NA
Sobic.001G215100	darkgrey	NA	NA
Sobic.004G348000	darkgrey	NA	ABC transporter family protein
Sobic.010G247700	darkgrey	CSTF64	cleavage stimulating factor 64
Sobic.001G174600	turquoise	NA	NA
Sobic.009G247500	darkgrey	ATOFP7,OFP7	ovate family protein 7
Sobic.007G206800	brown	NA	Concanavalin A-like lectin protein kinase family protein
Sobic.009G045500	darkgrey	NA	bacterial hemolysin-related
Sobic.001G315600	darkgrey	NA	Concanavalin A-like lectin protein kinase family protein
Sobic.006G039300	purple	NA	NA
Sobic.009G152140	blue	NA	NA
Sobic.001G128500	turquoise	NA	Bifunctional inhibitor/lipid-transfer protein/seed storage 2S albumin superfamily protein
Sobic.003G030200	turquoise	ATHAL3,ATHAL3A,HAL3,HAL3A	HAL3-like protein A
Sobic.002G284600	brown	NA	SAUR-like auxin-responsive protein family
Sobic.008G189100	turquoise	NA	alpha/beta-Hydrolases superfamily protein
Sobic.010G034800	black	NA	HXXXD-type acyl-transferase family protein
Sobic.001G441700	brown	ATXTH28,EXGT-A2,XTH28,XTR2	xyloglucan endotransglucosylase/hydrolase 28
Sobic.001G476300	brown	ATHB-16,ATHB16,HB16	homeobox protein 16
Sobic.009G214600	blue	NA	Putative lysine decarboxylase family protein
Sobic.002G039400	brown	YAB2	Plant-specific transcription factor YABBY family protein
Sobic.010G159500	black	NA	Bifunctional inhibitor/lipid-transfer protein/seed storage 2S albumin superfamily protein
Sobic.001G243150	blue	NA	NA
Sobic.007G123300	greenyellow	NA	Cysteine/Histidine-rich C1 domain family protein
Sobic.002G090300	purple	NA	Cytidine/deoxycytidylate deaminase family protein
Sobic.002G216700	blue	NA	NA
Sobic.010G059600	blue	NA	Galactosyltransferase family protein
Sobic.002G225000	black	NA	Remorin family protein
Sobic.003G321101	red	NTF2B	nuclear transport factor 2B
Sobic.002G345850	yellow	NA	NA
Sobic.008G159100	greenyellow	ACAM-4,CAM4	calmodulin 4
Sobic.006G066200	turquoise	ADT6	arogenate dehydratase 6
Sobic.001G268000	blue	NA	NA
Sobic.003G035400	blue	IQD26	IQ-domain 26
Sobic.004G109000	turquoise	NA	Chalcone-flavanone isomerase family protein
Sobic.006G179500	red	NA	Protein kinase superfamily protein
Sobic.001G302300	brown	NA	Family of unknown function (DUF566)
Sobic.010G126900	lightgreen	NA	Concanavalin A-like lectin protein kinase family protein
Sobic.001G208600	turquoise	NA	Leucine-rich repeat protein kinase family protein
Sobic.007G169900	blue	FAR1	fatty acid reductase 1
Sobic.001G173150	blue	NA	NA
Sobic.004G180301	turquoise	NA	NA
Sobic.001G396550	blue	NA	NA
Sobic.004G101200	blue	PDF1	protodermal factor 1
Sobic.003G131700	blue	NA	NA
Sobic.002G426800	paleturquoise	NA	zinc finger (C3HC4-type RING finger) family protein
Sobic.006G135500	blue	NA	glyoxal oxidase-related protein
Sobic.008G017300	turquoise	ARAF,ARAF1,ASD1,ATASD1	alpha-L-arabinofuranosidase 1
Sobic.004G329000	turquoise	BRS1,SCPL24	alpha/beta-Hydrolases superfamily protein
Sobic.007G108200	blue	NA	NA
Sobic.004G034200	blue	SRF3	STRUBBELIG-receptor family 3
Sobic.006G118150	green	NA	NA
Sobic.006G061201	mediumpurple3	NA	NA
Sobic.006G216900	ivory	NA	NA
Sobic.007G122800	white	NA	NA
Sobic.001G416800	yellow	HTA12	histone H2A 12
Sobic.009G183300	turquoise	GPDHC1	6-phosphogluconate dehydrogenase family protein
Sobic.006G136500	blue	CYP71A22	cytochrome P450, family 71, subfamily A, polypeptide 22
Sobic.001G485000	pink	NA	Acyl-CoA N-acyltransferase with RING/FYVE/PHD-type zinc finger domain
Sobic.002G112500	turquoise	NA	NA
Sobic.002G195700	blue	ATCAD9,CAD9	cinnamyl alcohol dehydrogenase 9
Sobic.009G184000	turquoise	AMC6,ATMC5,ATMCP2B,MC5	metacaspase 5
Sobic.003G436800	yellow	NA	Peroxidase superfamily protein
Sobic.002G175500	turquoise	scpl17	serine carboxypeptidase-like 17
Sobic.002G275800	black	BG1	beta-1,3-glucanase 1
Sobic.009G038200	turquoise	NA	NA
Sobic.004G068350	brown	NA	NA
Sobic.004G112300	tan	NA	NA
Sobic.001G347100	turquoise	EMB2758	Tetratricopeptide repeat (TPR)-like superfamily protein
Sobic.K044410	blue	NA	NA
Sobic.008G182600	sienna3	ATOSM34,OSM34	osmotin 34
Sobic.005G139700	blue	ATRBOHD,RBOHD	respiratory burst oxidase homologue D
Sobic.007G040301	brown	NA	2-oxoglutarate (2OG) and Fe(II)-dependent oxygenase superfamily protein
Sobic.007G143400	green	TET8	tetraspanin8
Sobic.001G176300	brown	CYP71B34	cytochrome P450, family 71, subfamily B, polypeptide 34
Sobic.005G019800	turquoise	MIF2	mini zinc finger 2
Sobic.006G026600	ivory	NA	NA
Sobic.006G024500	turquoise	CDCP1,LEJ1	Cystathionine beta-synthase (CBS) family protein
Sobic.003G436400	turquoise	AHA3,ATAHA3,HA3	H(+)-ATPase 3
Sobic.010G039200	turquoise	ACS1,ATCS-B,CPACS1,OASB	O-acetylserine (thiol) lyase B
Sobic.008G099900	turquoise	NA	Tetratricopeptide repeat (TPR)-like superfamily protein
Sobic.001G276100	turquoise	ATPTR2,ATPTR2-B,NTR1,PTR2,PTR2-B	peptide transporter 2
Sobic.002G218100	turquoise	ACL5	S-adenosyl-L-methionine-dependent methyltransferases superfamily protein
Sobic.002G195066	lightgreen	NA	NA
Sobic.005G168500	turquoise	HTA11	histone H2A 11
[truncated: 20,976 more rows]
